# Supplementary material for: Modeling Basins of Attraction for Breast Cancer Using Hopfield Networks
Source: Front Genet. 2020 Apr 7;11:314. doi: 10.3389/fgene.2020.00314 (PMC7154169; doi:10.3389/fgene.2020.00314)
Supplement: Supplementary Table 1 — Characterization of each DEG identified in the RNA-Seq data set from TCGA concerning their respective biological process, following the Gene Ontology (GO) classification. [file Table_1.XLS]

## Sheet: Counting
Name	GO code	Ocurrence
G1/S transition of mitotic cell cycle	GO:0000082	2
G2/M transition of mitotic cell cycle	GO:0000086	4
MAPK cascade	GO:0000165	5
activation of MAPK activity	GO:0000187	5
mitotic cell cycle	GO:0000278	7
mitotic cytokinesis	GO:0000281	5
angiogenesis	GO:0001525	8
regulation of cell growth	GO:0001558	3
response to hypoxia	GO:0001666	7
negative regulation of cell-matrix adhesion	GO:0001953	1
positive regulation of cell-matrix adhesion	GO:0001954	4
cell migration involved in sprouting angiogenesis	GO:0002042	1
regulation of transcription, DNA-templated	GO:0006355	3
apoptotic process	GO:0006915	9
inflammatory response	GO:0006954	10
cellular response to DNA damage stimulus	GO:0006974	2
cell cycle	GO:0007049	3
cell cycle arrest	GO:0007050	2
regulation of mitotic nuclear division	GO:0007088	3
cell adhesion	GO:0007155	19
negative regulation of cell adhesion	GO:0007162	1
transforming growth factor beta receptor signaling pathway	GO:0007179	3
Notch signaling pathway	GO:0007219	4
positive regulation of transcription of Notch receptor target	GO:0007221	1
Ras protein signal transduction	GO:0007265	2
regulation of mitotic cell cycle	GO:0007346	1
cell death	GO:0008219	1
cell population proliferation	GO:0008283	3
positive regulation of cell population proliferation	GO:0008284	20
negative regulation of cell population proliferation	GO:0008285	6
regulation of cell shape	GO:0008360	5
regulation of G2/M transition of mitotic cell cycle	GO:0010389	3
negative regulation of autophagy	GO:0010507	2
negative regulation of tumor necrosis factor-mediated signaling pathway	GO:0010804	1
regulation of cell death	GO:0010941	1
positive regulation of cell death	GO:0010942	3
positive regulation of G2/M transition of mitotic cell cycle	GO:0010971	1
negative regulation of G2/M transition of mitotic cell cycle	GO:0010972	1
Wnt signaling pathway	GO:0016055	3
cell migration	GO:0016477	3
negative regulation of angiogenesis	GO:0016525	3
regulation of Wnt signaling pathway	GO:0030111	1
cell differentiation	GO:0030154	8
regulation of cell adhesion	GO:0030155	1
positive regulation of Wnt signaling pathway	GO:0030177	2
negative regulation of Wnt signaling pathway	GO:0030178	3
apoptotic nuclear changes	GO:0030262	1
apoptotic chromosome condensation	GO:0030263	1
positive regulation of cell growth	GO:0030307	1
negative regulation of cell growth	GO:0030308	6
positive regulation of cell migration	GO:0030335	6
negative regulation of cell migration	GO:0030336	2
negative regulation of transforming growth factor beta receptor signaling pathway	GO:0030512	2
actin cytoskeleton reorganization	GO:0031532	2
positive regulation of TOR signaling	GO:0032008	2
negative regulation of tumor necrosis factor production	GO:0032720	2
positive regulation of tumor necrosis factor production	GO:0032760	2
negative regulation of stress-activated MAPK cascade	GO:0032873	1
adherens junction organization	GO:0034332	1
response to tumor necrosis factor	GO:0034612	1
negative regulation of Rho protein signal transduction	GO:0035024	2
positive regulation of Rho protein signal transduction	GO:0035025	1
non-canonical Wnt signaling pathway	GO:0035567	1
non-canonical Wnt signaling pathway via JNK cascade	GO:0038031	1
ERBB2 signaling pathway	GO:0038128	1
ERBB2-ERBB3 signaling pathway	GO:0038133	1
regulation of cell population proliferation	GO:0042127	5
regulation of apoptotic process	GO:0042981	5
positive regulation of apoptotic process	GO:0043065	4
negative regulation of apoptotic process	GO:0043066	12
negative regulation of programmed cell death	GO:0043069	3
positive regulation of MAP kinase activity	GO:0043406	3
negative regulation of MAP kinase activity	GO:0043407	1
regulation of MAPK cascade	GO:0043408	6
positive regulation of MAPK cascade	GO:0043410	6
positive regulation of blood vessel endothelial cell migration	GO:0043536	2
negative regulation of blood vessel endothelial cell migration	GO:0043537	2
cellular protein metabolic process	GO:0044267	12
positive regulation of Notch signaling pathway	GO:0045747	2
regulation of angiogenesis	GO:0045765	3
positive regulation of angiogenesis	GO:0045766	5
positive regulation of cell adhesion	GO:0045785	1
negative regulation of cell cycle	GO:0045786	1
negative regulation of transcription, DNA-templated	GO:0045892	10
positive regulation of transcription, DNA-templated	GO:0045893	7
positive regulation of mitotic cell cycle	GO:0045931	2
negative regulation of JNK cascade	GO:0046329	1
positive regulation of JNK cascade	GO:0046330	1
negative regulation of inflammatory response	GO:0050728	3
positive regulation of inflammatory response	GO:0050729	6
regulation of immune response	GO:0050776	3
cell division	GO:0051301	7
positive regulation of cell division	GO:0051781	2
negative regulation of cell death	GO:0060548	2
regulation of canonical Wnt signaling pathway	GO:0060828	1
negative regulation of ERK1 and ERK2 cascade	GO:0070373	2
positive regulation of ERK1 and ERK2 cascade	GO:0070374	10
cellular response to interleukin-1	GO:0071347	5
cellular response to hypoxia	GO:0071456	5
cellular response to transforming growth factor beta stimulus	GO:0071560	3
positive regulation of cell migration involved in sprouting angiogenesis	GO:0090050	1
negative regulation of canonical Wnt signaling pathway	GO:0090090	4
positive regulation of canonical Wnt signaling pathway	GO:0090263	3
extrinsic apoptotic signaling pathway	GO:0097191	3
intrinsic apoptotic signaling pathway	GO:0097193	1
cell-cell adhesion	GO:0098609	3
regulation of mitotic cell cycle phase transition	GO:1901990	1
positive regulation of cell cycle G2/M phase transition	GO:1902751	1
positive regulation of tumor necrosis factor secretion	GO:1904469	1
positive regulation of fat cell apoptotic process	GO:1904651	1
regulation of G1/S transition of mitotic cell cycle	GO:2000045	1
regulation of non-canonical Wnt signaling pathway	GO:2000050	1
positive regulation of non-canonical Wnt signaling pathway	GO:2000052	1
negative regulation of G1/S transition of mitotic cell cycle	GO:2000134	2
regulation of cell motility	GO:2000145	1
positive regulation of cell motility	GO:2000147	1
negative regulation of anoikis	GO:2000811	3
regulation of G protein-coupled receptor signaling pathway	GO:0008277	1
negative regulation of GTPase activity	GO:0034260	1
regulation of GTPase activity	GO:0043087	2
positive regulation of GTPase activity	GO:0043547	6
positive regulation of DNA topoisomerase	ATP-hydrolyzing activity	1
positive regulation of chemokine	C-C motif ligand 1 production	1
positive regulation of chemokine	C-C motif ligand 2 secretion	1
chemokine	C-C motif ligand 21 signaling pathway	1
very long-chain fatty acid metabolic process	GO:0000038	2
autophagosome assembly	GO:0000045	1
mitotic sister chromatid segregation	GO:0000070	1
regulation of cyclin-dependent protein serine/threonine kinase activity	GO:0000079	2
regulation of transcription involved in G1/S transition of mitotic cell cycle	GO:0000083	1
mitotic anaphase	GO:0000090	3
sulfur amino acid biosynthetic process	GO:0000097	1
negative regulation of transcription by RNA polymerase II	GO:0000122	8
chromatin silencing at rDNA	GO:0000183	1
protein polyubiquitination	GO:0000209	1
microtubule cytoskeleton organization	GO:0000226	1
mitotic prometaphase	GO:0000236	3
autophagy of mitochondrion	GO:0000422	1
resolution of meiotic recombination intermediates	GO:0000712	1
DNA catabolic process, endonucleolytic	GO:0000737	1
sister chromatid segregation	GO:0000819	1
cell morphogenesis involved in differentiation	GO:0000904	1
actomyosin contractile ring assembly	GO:0000915	1
septin ring assembly	GO:0000921	1
skeletal system development	GO:0001501	6
cartilage condensation	GO:0001502	1
ossification	GO:0001503	5
neurotransmitter uptake	GO:0001504	1
action potential	GO:0001508	1
retinoid metabolic process	GO:0001523	7
ovarian follicle development	GO:0001541	2
ovulation from ovarian follicle	GO:0001542	1
vasculogenesis	GO:0001570	2
microtubule bundle formation	GO:0001578	2
detection of chemical stimulus involved in sensory perception of bitter taste	GO:0001580	1
osteoblast differentiation	GO:0001649	6
eye development	GO:0001654	2
urogenital system development	GO:0001655	1
ureteric bud development	GO:0001657	2
branching involved in ureteric bud morphogenesis	GO:0001658	2
temperature homeostasis	GO:0001659	2
behavioral fear response	GO:0001662	1
long-chain fatty acid metabolic process	GO:0001676	1
cellular glucose homeostasis	GO:0001678	1
in utero embryonic development	GO:0001701	2
formation of primary germ layer	GO:0001704	1
ectodermal cell fate commitment	GO:0001712	1
somite specification	GO:0001757	1
neuron migration	GO:0001764	5
establishment of T cell polarity	GO:0001768	1
immunological synapse formation	GO:0001771	1
cytokine production	GO:0001816	1
kidney development	GO:0001822	2
mesonephros development	GO:0001823	2
blastocyst development	GO:0001824	1
blastocyst hatching	GO:0001835	1
epithelial to mesenchymal transition	GO:0001837	1
complement activation, lectin pathway	GO:0001867	1
endothelial cell morphogenesis	GO:0001886	1
liver development	GO:0001889	1
placenta development	GO:0001890	2
retina homeostasis	GO:0001895	3
regulation of protein phosphorylation	GO:0001932	1
negative regulation of protein phosphorylation	GO:0001933	1
positive regulation of protein phosphorylation	GO:0001934	3
regulation of endothelial cell proliferation	GO:0001936	1
negative regulation of endothelial cell proliferation	GO:0001937	2
positive regulation of endothelial cell proliferation	GO:0001938	3
hair follicle development	GO:0001942	1
endochondral ossification	GO:0001958	1
positive regulation of cytokine-mediated signaling pathway	GO:0001961	1
synaptic transmission, dopaminergic	GO:0001963	1
startle response	GO:0001964	1
suckling behavior	GO:0001967	2
response to amphetamine	GO:0001975	2
negative regulation of heart rate involved in baroreceptor response to increased systemic arterial blood pressure	GO:0001985	1
regulation of systemic arterial blood pressure by vasopressin	GO:0001992	2
norepinephrine-epinephrine vasoconstriction involved in regulation of systemic arterial blood pressure	GO:0001994	1
positive regulation of heart rate by epinephrine-norepinephrine	GO:0001996	1
positive regulation of the force of heart contraction by epinephrine-norepinephrine	GO:0001997	1
angiotensin maturation	GO:0002003	2
response to dietary excess	GO:0002021	2
regulation of the force of heart contraction	GO:0002026	1
regulation of heart rate	GO:0002027	1
regulation of sodium ion transport	GO:0002028	1
sprouting angiogenesis	GO:0002040	1
positive regulation of neuroblast proliferation	GO:0002052	2
chondrocyte differentiation	GO:0002062	1
chondrocyte development	GO:0002063	2
extraocular skeletal muscle development	GO:0002074	1
regulation of respiratory gaseous exchange by nervous system process	GO:0002087	2
lens development in camera-type eye	GO:0002088	1
aggressive behavior	GO:0002118	1
maternal aggressive behavior	GO:0002125	1
toll-like receptor signaling pathway	GO:0002224	2
response to molecule of bacterial origin	GO:0002237	1
hematopoietic progenitor cell differentiation	GO:0002244	7
microglial cell activation involved in immune response	GO:0002282	1
neutrophil activation involved in immune response	GO:0002283	1
myeloid progenitor cell differentiation	GO:0002318	1
lymphoid progenitor cell differentiation	GO:0002320	1
immature B cell differentiation	GO:0002327	1
dendritic cell cytokine production	GO:0002371	1
immune system process	GO:0002376	1
dendritic cell chemotaxis	GO:0002407	1
immunoglobulin transcytosis in epithelial cells mediated by polymeric immunoglobulin receptor	GO:0002415	1
humoral immune response mediated by circulating immunoglobulin	GO:0002455	1
antigen processing and presentation of exogenous peptide antigen via MHC class I, TAP-dependent	GO:0002479	1
production of molecular mediator involved in inflammatory response	GO:0002532	1
chronic inflammatory response	GO:0002544	1
monocyte chemotaxis	GO:0002548	3
mast cell chemotaxis	GO:0002551	2
platelet degranulation	GO:0002576	8
positive regulation of dendritic cell antigen processing and presentation	GO:0002606	1
regulation of acute inflammatory response	GO:0002673	1
negative regulation of leukocyte migration	GO:0002686	1
MyD88-dependent toll-like receptor signaling pathway	GO:0002755	1
negative regulation of T-helper 1 type immune response	GO:0002826	1
positive regulation of type 2 immune response	GO:0002830	1
negative regulation of inflammatory response to antigenic stimulus	GO:0002862	1
response to ischemia	GO:0002931	1
heart morphogenesis	GO:0003007	1
skeletal muscle contraction	GO:0003009	3
positive regulation of systemic arterial blood pressure	GO:0003084	3
renal water homeostasis	GO:0003091	1
muscular septum morphogenesis	GO:0003150	1
outflow tract morphogenesis	GO:0003151	1
epithelial to mesenchymal transition involved in endocardial cushion formation	GO:0003198	1
ventricular compact myocardium morphogenesis	GO:0003223	1
regulation of membrane depolarization	GO:0003254	1
endocardial cushion formation	GO:0003272	1
cardiac muscle hypertrophy	GO:0003300	1
type B pancreatic cell development	GO:0003323	1
amino acid transmembrane transport	GO:0003333	1
pericardium morphogenesis	GO:0003344	1
brainstem development	GO:0003360	1
epithelial cell morphogenesis	GO:0003382	1
neural retina development	GO:0003407	1
growth plate cartilage development	GO:0003417	2
growth plate cartilage chondrocyte morphogenesis	GO:0003429	2
detection of calcium ion	GO:0005513	1
carbohydrate metabolic process	GO:0005975	3
glycogen metabolic process	GO:0005977	1
glucose metabolic process	GO:0006006	4
glycosaminoglycan biosynthetic process	GO:0006024	1
glycosaminoglycan catabolic process	GO:0006027	2
proteoglycan metabolic process	GO:0006029	1
ethanol oxidation	GO:0006069	2
glycerol-3-phosphate metabolic process	GO:0006072	2
cellular aldehyde metabolic process	GO:0006081	1
organic acid metabolic process	GO:0006082	1
acetyl-CoA metabolic process	GO:0006084	1
pyruvate metabolic process	GO:0006090	1
generation of precursor metabolites and energy	GO:0006091	1
gluconeogenesis	GO:0006094	3
2-oxoglutarate metabolic process	GO:0006103	1
oxaloacetate metabolic process	GO:0006107	1
regulation of gluconeogenesis	GO:0006111	1
energy reserve metabolic process	GO:0006112	1
glycerol biosynthetic process	GO:0006114	1
NADH oxidation	GO:0006116	1
glycerophosphate shuttle	GO:0006127	1
cGMP biosynthetic process	GO:0006182	1
DNA metabolic process	GO:0006259	1
DNA replication	GO:0006260	3
DNA topological change	GO:0006265	1
DNA ligation	GO:0006266	1
DNA repair	GO:0006281	2
base-excision repair	GO:0006284	1
base-excision repair, AP site formation	GO:0006285	1
nucleotide-excision repair	GO:0006289	1
mismatch repair	GO:0006298	1
double-strand break repair	GO:0006302	1
DNA catabolic process	GO:0006308	1
apoptotic DNA fragmentation	GO:0006309	1
DNA recombination	GO:0006310	1
chromatin organization	GO:0006325	2
nucleosome assembly	GO:0006334	1
DNA replication-dependent nucleosome assembly	GO:0006335	1
chromatin remodeling	GO:0006338	1
transcription, DNA-templated	GO:0006351	1
regulation of transcription by RNA polymerase II	GO:0006357	9
transcription by RNA polymerase II	GO:0006366	3
protein folding	GO:0006457	1
protein phosphorylation	GO:0006468	10
negative regulation of protein kinase activity	GO:0006469	3
protein dephosphorylation	GO:0006470	3
internal protein amino acid acetylation	GO:0006475	1
protein glycosylation	GO:0006486	1
protein N-linked glycosylation	GO:0006487	1
proteolysis	GO:0006508	15
ubiquitin-dependent protein catabolic process	GO:0006511	2
peptide metabolic process	GO:0006518	1
aspartate catabolic process	GO:0006533	1
cysteine metabolic process	GO:0006534	1
glutamate metabolic process	GO:0006536	1
glycine metabolic process	GO:0006544	1
L-phenylalanine catabolic process	GO:0006559	1
tryptophan catabolic process	GO:0006569	1
tyrosine catabolic process	GO:0006572	1
cellular biogenic amine metabolic process	GO:0006576	1
melanin biosynthetic process from tyrosine	GO:0006583	1
protein targeting	GO:0006605	1
lipid metabolic process	GO:0006629	6
fatty acid metabolic process	GO:0006631	3
fatty acid biosynthetic process	GO:0006633	2
fatty acid beta-oxidation	GO:0006635	4
acyl-CoA metabolic process	GO:0006637	1
triglyceride metabolic process	GO:0006641	1
triglyceride mobilization	GO:0006642	1
phospholipid metabolic process	GO:0006644	2
phosphatidic acid biosynthetic process	GO:0006654	2
phosphatidylinositol biosynthetic process	GO:0006661	2
galactosylceramide biosynthetic process	GO:0006682	1
glycosphingolipid metabolic process	GO:0006687	1
prostaglandin metabolic process	GO:0006693	2
cholesterol biosynthetic process	GO:0006695	1
androgen biosynthetic process	GO:0006702	1
androgen catabolic process	GO:0006710	1
one-carbon metabolic process	GO:0006730	1
NADP metabolic process	GO:0006739	1
glutathione metabolic process	GO:0006749	1
xenobiotic metabolic process	GO:0006805	6
transport	GO:0006810	1
ion transport	GO:0006811	3
cation transport	GO:0006812	1
potassium ion transport	GO:0006813	4
sodium ion transport	GO:0006814	4
calcium ion transport	GO:0006816	1
phosphate ion transport	GO:0006817	1
chloride transport	GO:0006821	3
iron ion transport	GO:0006826	1
water transport	GO:0006833	2
carnitine shuttle	GO:0006853	2
drug transmembrane transport	GO:0006855	1
amino acid transport	GO:0006865	1
lipid transport	GO:0006869	4
cellular calcium ion homeostasis	GO:0006874	5
cellular iron ion homeostasis	GO:0006879	2
cellular sodium ion homeostasis	GO:0006883	1
regulation of pH	GO:0006885	1
intracellular protein transport	GO:0006886	1
retrograde vesicle-mediated transport, Golgi to endoplasmic reticulum	GO:0006890	1
endocytosis	GO:0006897	2
receptor-mediated endocytosis	GO:0006898	8
vesicle docking involved in exocytosis	GO:0006904	1
phagocytosis	GO:0006909	1
phagocytosis, recognition	GO:0006910	1
phagocytosis, engulfment	GO:0006911	1
chemotaxis	GO:0006935	4
muscle contraction	GO:0006936	13
regulation of muscle contraction	GO:0006937	2
smooth muscle contraction	GO:0006939	3
regulation of smooth muscle contraction	GO:0006940	2
regulation of striated muscle contraction	GO:0006942	2
defense response	GO:0006952	2
acute-phase response	GO:0006953	3
immune response	GO:0006955	6
complement activation	GO:0006956	2
complement activation, alternative pathway	GO:0006957	1
DNA damage response, signal transduction by p53 class mediator resulting in cell cycle arrest	GO:0006977	1
response to oxidative stress	GO:0006979	5
response to lipid hydroperoxide	GO:0006982	1
response to unfolded protein	GO:0006986	2
cellular response to nitrogen starvation	GO:0006995	1
organelle organization	GO:0006996	1
cytoskeleton organization	GO:0007010	4
actin filament organization	GO:0007015	1
microtubule-based movement	GO:0007018	3
tubulin complex assembly	GO:0007021	1
cell-cell junction assembly	GO:0007043	1
cell-substrate junction assembly	GO:0007044	1
spindle organization	GO:0007051	1
mitotic spindle organization	GO:0007052	2
chromosome segregation	GO:0007059	5
mitotic chromosome movement towards spindle pole	GO:0007079	1
mitotic metaphase plate congression	GO:0007080	1
mitotic spindle assembly checkpoint	GO:0007094	1
regulation of exit from mitosis	GO:0007096	1
centrosome cycle	GO:0007098	1
female meiotic nuclear division	GO:0007143	1
cell communication	GO:0007154	1
homophilic cell adhesion via plasma membrane adhesion molecules	GO:0007156	4
heterophilic cell-cell adhesion via plasma membrane cell adhesion molecules	GO:0007157	4
neuron cell-cell adhesion	GO:0007158	2
cell-matrix adhesion	GO:0007160	4
calcium-independent cell-matrix adhesion	GO:0007161	1
signal transduction	GO:0007165	31
cell surface receptor signaling pathway	GO:0007166	5
receptor guanylyl cyclase signaling pathway	GO:0007168	1
transmembrane receptor protein tyrosine kinase signaling pathway	GO:0007169	4
activation of transmembrane receptor protein tyrosine kinase activity	GO:0007171	1
epidermal growth factor receptor signaling pathway	GO:0007173	1
transforming growth factor beta receptor complex assembly	GO:0007181	1
G protein-coupled receptor signaling pathway	GO:0007186	18
adenylate cyclase-modulating G protein-coupled receptor signaling pathway	GO:0007188	2
adenylate cyclase-activating G protein-coupled receptor signaling pathway	GO:0007189	1
activation of adenylate cyclase activity	GO:0007190	1
adenylate cyclase-inhibiting G protein-coupled glutamate receptor signaling pathway	GO:0007196	1
phospholipase C-activating G protein-coupled receptor signaling pathway	GO:0007200	3
activation of phospholipase C activity	GO:0007202	4
positive regulation of cytosolic calcium ion concentration	GO:0007204	5
gamma-aminobutyric acid signaling pathway	GO:0007214	1
glutamate receptor signaling pathway	GO:0007215	3
G protein-coupled glutamate receptor signaling pathway	GO:0007216	2
tachykinin receptor signaling pathway	GO:0007217	1
neuropeptide signaling pathway	GO:0007218	2
smoothened signaling pathway	GO:0007224	1
integrin-mediated signaling pathway	GO:0007229	2
I-kappaB kinase/NF-kappaB signaling	GO:0007249	1
tyrosine phosphorylation of STAT protein	GO:0007260	1
nitric oxide mediated signal transduction	GO:0007263	1
cell-cell signaling	GO:0007267	7
chemical synaptic transmission	GO:0007268	11
neurotransmitter secretion	GO:0007269	3
multicellular organism development	GO:0007275	5
spermatogenesis	GO:0007283	5
spermatid development	GO:0007286	1
pattern specification process	GO:0007389	3
nervous system development	GO:0007399	10
ganglion mother cell fate determination	GO:0007402	1
axonogenesis	GO:0007409	2
axon guidance	GO:0007411	4
synapse assembly	GO:0007416	2
central nervous system development	GO:0007417	6
brain development	GO:0007420	5
peripheral nervous system development	GO:0007422	1
heart development	GO:0007507	5
adult heart development	GO:0007512	1
muscle organ development	GO:0007517	5
skeletal muscle tissue development	GO:0007519	1
sex differentiation	GO:0007548	1
female pregnancy	GO:0007565	5
aging	GO:0007568	9
response to nutrient	GO:0007584	2
digestion	GO:0007586	2
excretion	GO:0007588	1
body fluid secretion	GO:0007589	1
lactation	GO:0007595	2
blood coagulation	GO:0007596	4
hemostasis	GO:0007599	1
visual perception	GO:0007601	4
sensory perception of sound	GO:0007605	4
sensory perception of smell	GO:0007608	1
learning or memory	GO:0007611	6
learning	GO:0007612	4
memory	GO:0007613	5
long-term memory	GO:0007616	3
negative regulation of female receptivity	GO:0007621	1
circadian rhythm	GO:0007623	3
locomotory behavior	GO:0007626	1
feeding behavior	GO:0007631	1
regulation of heart contraction	GO:0008016	4
cell recognition	GO:0008037	1
neuron recognition	GO:0008038	1
sensory organ boundary specification	GO:0008052	1
establishment of blood-nerve barrier	GO:0008065	1
anterograde axonal transport	GO:0008089	1
protein localization	GO:0008104	1
biological_process	GO:0008150	7
steroid metabolic process	GO:0008202	3
cholesterol metabolic process	GO:0008203	3
bile acid metabolic process	GO:0008206	2
regulation of blood pressure	GO:0008217	4
insulin receptor signaling pathway	GO:0008286	1
associative learning	GO:0008306	1
determination of adult lifespan	GO:0008340	1
adult feeding behavior	GO:0008343	1
adult locomotory behavior	GO:0008344	3
glial cell migration	GO:0008347	1
germ cell migration	GO:0008354	1
regulation of cell size	GO:0008361	1
axon ensheathment	GO:0008366	1
gonad development	GO:0008406	1
visual learning	GO:0008542	3
fibroblast growth factor receptor signaling pathway	GO:0008543	2
epidermis development	GO:0008544	5
male gonad development	GO:0008584	4
female gonad development	GO:0008585	1
cellular amino acid biosynthetic process	GO:0008652	2
phospholipid biosynthetic process	GO:0008654	1
biosynthetic process	GO:0009058	2
aspartate family amino acid metabolic process	GO:0009066	2
protein lipoylation	GO:0009249	1
10-formyltetrahydrofolate catabolic process	GO:0009258	1
deoxyribonucleotide biosynthetic process	GO:0009263	1
cellular response to starvation	GO:0009267	4
protein secretion	GO:0009306	1
oligosaccharide biosynthetic process	GO:0009312	1
response to radiation	GO:0009314	2
toxin metabolic process	GO:0009404	1
response to cold	GO:0009409	1
response to UV	GO:0009411	1
response to water deprivation	GO:0009414	1
fertilization	GO:0009566	1
detection of abiotic stimulus	GO:0009582	1
response to wounding	GO:0009611	3
response to mechanical stimulus	GO:0009612	1
response to virus	GO:0009615	2
response to bacterium	GO:0009617	9
response to toxic substance	GO:0009636	2
anatomical structure morphogenesis	GO:0009653	4
response to hormone	GO:0009725	2
response to carbohydrate	GO:0009743	1
response to sucrose	GO:0009744	1
response to glucose	GO:0009749	3
hormone-mediated signaling pathway	GO:0009755	1
post-embryonic development	GO:0009791	1
embryonic pattern specification	GO:0009880	1
animal organ morphogenesis	GO:0009887	3
anterior/posterior axis specification	GO:0009948	1
dorsal/ventral axis specification	GO:0009950	1
anterior/posterior pattern specification	GO:0009952	1
regulation of signal transduction	GO:0009966	1
positive regulation of signal transduction	GO:0009967	2
negative regulation of signal transduction	GO:0009968	1
glial cell differentiation	GO:0010001	3
amylopectin biosynthetic process	GO:0010021	1
response to organic substance	GO:0010033	2
response to zinc ion	GO:0010043	1
body morphogenesis	GO:0010171	1
response to ionizing radiation	GO:0010212	1
maintenance of DNA methylation	GO:0010216	1
establishment or maintenance of transmembrane electrochemical gradient	GO:0010248	1
glucose mediated signaling pathway	GO:0010255	1
multicellular organism aging	GO:0010259	2
animal organ senescence	GO:0010260	1
response to selenium ion	GO:0010269	1
histone monoubiquitination	GO:0010390	1
negative regulation of cell fate commitment	GO:0010454	1
exit from mitosis	GO:0010458	1
negative regulation of heart rate	GO:0010459	1
negative regulation of peptidase activity	GO:0010466	2
regulation of acetyl-CoA biosynthetic process from pyruvate	GO:0010510	1
positive regulation of glycoprotein biosynthetic process	GO:0010560	1
regulation of cell cycle process	GO:0010564	1
regulation of cellular ketone metabolic process	GO:0010565	1
positive regulation of endothelial cell migration	GO:0010595	2
positive regulation of cardiac muscle hypertrophy	GO:0010613	1
programmed cell death involved in cell development	GO:0010623	1
positive regulation of Schwann cell proliferation	GO:0010625	1
positive regulation of gene expression	GO:0010628	13
negative regulation of gene expression	GO:0010629	5
epithelial cell migration	GO:0010631	1
negative regulation of platelet-derived growth factor receptor signaling pathway	GO:0010642	1
regulation of cell communication by electrical coupling	GO:0010649	1
negative regulation of cardiac muscle cell apoptotic process	GO:0010667	1
positive regulation of norepinephrine secretion	GO:0010701	2
negative regulation of epithelial to mesenchymal transition	GO:0010719	2
negative regulation of protein glutathionylation	GO:0010734	1
protein kinase A signaling	GO:0010737	1
positive regulation of protein kinase A signaling	GO:0010739	2
positive regulation of macrophage derived foam cell differentiation	GO:0010744	3
negative regulation of macrophage derived foam cell differentiation	GO:0010745	1
positive regulation of cGMP-mediated signaling	GO:0010753	1
positive regulation of plasminogen activation	GO:0010756	1
negative regulation of fibroblast migration	GO:0010764	1
positive regulation of peptidyl-threonine phosphorylation	GO:0010800	1
positive regulation of cell-substrate adhesion	GO:0010811	3
positive regulation of T cell chemotaxis	GO:0010820	1
positive regulation of myotube differentiation	GO:0010831	1
negative regulation of myotube differentiation	GO:0010832	1
positive regulation of circadian sleep/wake cycle, wakefulness	GO:0010841	1
positive regulation of pathway-restricted SMAD protein phosphorylation	GO:0010862	4
positive regulation of phospholipase C activity	GO:0010863	3
regulation of triglyceride biosynthetic process	GO:0010866	1
positive regulation of triglyceride biosynthetic process	GO:0010867	1
positive regulation of cholesterol efflux	GO:0010875	1
regulation of release of sequestered calcium ion into cytosol by sarcoplasmic reticulum	GO:0010880	2
regulation of cardiac muscle contraction by regulation of the release of sequestered calcium ion	GO:0010881	2
positive regulation of lipid storage	GO:0010884	3
positive regulation of cholesterol storage	GO:0010886	3
negative regulation of lipid storage	GO:0010888	1
positive regulation of sequestering of triglyceride	GO:0010890	2
negative regulation of steroid biosynthetic process	GO:0010894	1
regulation of glucose metabolic process	GO:0010906	3
positive regulation of glucose metabolic process	GO:0010907	1
positive regulation of phosphatase activity	GO:0010922	1
negative regulation of phosphatase activity	GO:0010923	1
negative regulation of endopeptidase activity	GO:0010951	2
positive regulation of peptidase activity	GO:0010952	2
positive regulation of protein processing	GO:0010954	1
regulation of neuron projection development	GO:0010975	1
positive regulation of neuron projection development	GO:0010976	4
negative regulation of neuron projection development	GO:0010977	1
free ubiquitin chain polymerization	GO:0010994	1
astrocyte development	GO:0014002	2
glial cell proliferation	GO:0014009	1
neural crest cell fate commitment	GO:0014034	1
glutamate secretion	GO:0014047	2
phosphatidylinositol 3-kinase signaling	GO:0014065	1
regulation of phosphatidylinositol 3-kinase signaling	GO:0014066	1
positive regulation of phosphatidylinositol 3-kinase signaling	GO:0014068	6
response to organic cyclic compound	GO:0014070	2
branchiomeric skeletal muscle development	GO:0014707	1
skeletal muscle hypertrophy	GO:0014734	1
release of sequestered calcium ion into cytosol by sarcoplasmic reticulum	GO:0014808	1
regulation of skeletal muscle contraction by regulation of release of sequestered calcium ion	GO:0014809	1
regulation of skeletal muscle contraction	GO:0014819	1
response to activity	GO:0014823	3
vascular smooth muscle contraction	GO:0014829	1
growth factor dependent regulation of skeletal muscle satellite cell proliferation	GO:0014843	1
transition between fast and slow fiber	GO:0014883	1
response to denervation involved in regulation of muscle adaptation	GO:0014894	1
cardiac muscle hypertrophy in response to stress	GO:0014898	1
myotube cell development	GO:0014904	1
positive regulation of smooth muscle cell migration	GO:0014911	1
protein transport	GO:0015031	1
carbon dioxide transport	GO:0015670	1
oxygen transport	GO:0015671	2
organic cation transport	GO:0015695	1
quaternary ammonium group transport	GO:0015697	1
bicarbonate transport	GO:0015701	4
bile acid and bile salt transport	GO:0015721	1
glycerol transport	GO:0015793	1
neutral amino acid transport	GO:0015804	1
L-glutamate transmembrane transport	GO:0015813	1
L-serine transport	GO:0015825	1
fatty acid transport	GO:0015908	1
long-chain fatty acid transport	GO:0015909	2
nucleobase-containing small molecule interconversion	GO:0015949	1
CDP-diacylglycerol biosynthetic process	GO:0016024	1
viral process	GO:0016032	2
lipid catabolic process	GO:0016042	4
detection of temperature stimulus	GO:0016048	1
synaptic vesicle targeting	GO:0016080	1
vesicle-mediated transport	GO:0016192	1
macroautophagy	GO:0016236	1
gap junction assembly	GO:0016264	1
dephosphorylation	GO:0016311	1
calcium-dependent cell-cell adhesion via plasma membrane cell adhesion molecules	GO:0016339	3
dendrite development	GO:0016358	1
somatic hypermutation of immunoglobulin genes	GO:0016446	1
protein processing	GO:0016485	1
protein ubiquitination	GO:0016567	5
histone ubiquitination	GO:0016574	1
protein deubiquitination	GO:0016579	1
protein import	GO:0017038	1
drug metabolic process	GO:0017144	1
calcium-ion regulated exocytosis	GO:0017156	1
peptidyl-serine phosphorylation	GO:0018105	1
peptidyl-tyrosine phosphorylation	GO:0018108	4
peptide cross-linking	GO:0018149	1
regulation of lipid metabolic process	GO:0019216	3
cytokine-mediated signaling pathway	GO:0019221	14
transmission of nerve impulse	GO:0019226	1
neuronal action potential propagation	GO:0019227	1
neuronal action potential	GO:0019228	2
regulation of vasoconstriction	GO:0019229	2
sensory perception of pain	GO:0019233	2
carnitine metabolic process, CoA-linked	GO:0019254	1
fatty acid oxidation	GO:0019395	1
triglyceride biosynthetic process	GO:0019432	2
triglyceride catabolic process	GO:0019433	4
tryptophan catabolic process to kynurenine	GO:0019441	1
tryptophan catabolic process to acetyl-CoA	GO:0019442	1
L-cysteine catabolic process	GO:0019448	1
propionate catabolic process	GO:0019543	1
calcium-mediated signaling	GO:0019722	2
stem cell population maintenance	GO:0019827	2
L-ascorbic acid biosynthetic process	GO:0019853	1
antigen processing and presentation of exogenous peptide antigen via MHC class II	GO:0019886	1
lipid storage	GO:0019915	3
cGMP-mediated signaling	GO:0019934	2
sexual reproduction	GO:0019953	1
translesion synthesis	GO:0019985	1
neural fold elevation formation	GO:0021502	1
spinal cord development	GO:0021510	1
spinal cord patterning	GO:0021511	1
ventral spinal cord development	GO:0021517	1
telencephalon development	GO:0021537	2
olfactory nerve structural organization	GO:0021629	1
nerve development	GO:0021675	1
cerebellar granular layer structural organization	GO:0021685	1
cerebellar Purkinje cell layer structural organization	GO:0021693	1
cerebellar cortex development	GO:0021695	1
cerebellar granule cell differentiation	GO:0021707	1
striatum development	GO:0021756	1
limbic system development	GO:0021761	1
substantia nigra development	GO:0021762	1
hippocampus development	GO:0021766	2
olfactory bulb development	GO:0021772	1
striatal medium spiny neuron differentiation	GO:0021773	1
thalamus development	GO:0021794	2
cerebral cortex tangential migration	GO:0021800	1
layer formation in cerebral cortex	GO:0021819	1
cell proliferation in forebrain	GO:0021846	1
ventricular zone neuroblast division	GO:0021847	1
forebrain neuroblast division	GO:0021873	1
central nervous system neuron development	GO:0021954	2
pituitary gland development	GO:0021983	1
cerebral cortex development	GO:0021987	5
central nervous system myelination	GO:0022010	2
myelination in peripheral nervous system	GO:0022011	2
regulation of rhodopsin mediated signaling pathway	GO:0022400	1
extracellular matrix disassembly	GO:0022617	3
electron transport chain	GO:0022900	1
neuronal signal transduction	GO:0023041	2
signaling	GO:0023052	1
cellular potassium ion homeostasis	GO:0030007	1
lamellipodium assembly	GO:0030032	2
actin cytoskeleton organization	GO:0030036	1
actin filament polymerization	GO:0030041	1
muscle filament sliding	GO:0030049	5
insulin secretion	GO:0030073	1
hemopoiesis	GO:0030097	3
myeloid cell differentiation	GO:0030099	1
pancreatic juice secretion	GO:0030157	1
platelet activation	GO:0030168	1
neuron differentiation	GO:0030182	2
B cell differentiation	GO:0030183	2
nitric oxide transport	GO:0030185	1
positive regulation of blood coagulation	GO:0030194	1
extracellular matrix organization	GO:0030198	13
collagen fibril organization	GO:0030199	5
hyaluronan metabolic process	GO:0030212	1
hyaluronan catabolic process	GO:0030214	3
T cell differentiation	GO:0030217	3
erythrocyte differentiation	GO:0030218	3
skeletal muscle thin filament assembly	GO:0030240	2
skeletal muscle myosin thick filament assembly	GO:0030241	3
lipid glycosylation	GO:0030259	1
maintenance of gastrointestinal epithelium	GO:0030277	1
negative regulation of ossification	GO:0030279	1
bone mineralization	GO:0030282	4
intestinal cholesterol absorption	GO:0030299	2
regulation of intestinal cholesterol absorption	GO:0030300	1
cholesterol transport	GO:0030301	2
osteoclast differentiation	GO:0030316	2
flagellated sperm motility	GO:0030317	1
melanocyte differentiation	GO:0030318	2
lung development	GO:0030324	3
regulation of cell migration	GO:0030334	1
sleep	GO:0030431	1
regulation of bone mineralization	GO:0030500	1
positive regulation of bone mineralization	GO:0030501	1
BMP signaling pathway	GO:0030509	6
positive regulation of transforming growth factor beta receptor signaling pathway	GO:0030511	1
positive regulation of BMP signaling pathway	GO:0030513	1
negative regulation of BMP signaling pathway	GO:0030514	3
adult behavior	GO:0030534	2
male genitalia development	GO:0030539	1
collagen catabolic process	GO:0030574	4
neutrophil chemotaxis	GO:0030593	5
leukocyte chemotaxis	GO:0030595	1
positive regulation of actin filament polymerization	GO:0030838	2
negative regulation of granulocyte differentiation	GO:0030853	1
epithelial cell differentiation	GO:0030855	4
negative regulation of epithelial cell differentiation	GO:0030857	1
cortical cytoskeleton organization	GO:0030865	1
hindbrain development	GO:0030902	1
negative regulation of vascular endothelial growth factor receptor signaling pathway	GO:0030948	1
actomyosin structure organization	GO:0031032	1
hair follicle morphogenesis	GO:0031069	1
animal organ regeneration	GO:0031100	1
neuron projection regeneration	GO:0031102	1
dendrite regeneration	GO:0031104	1
septin ring organization	GO:0031106	1
microtubule polymerization or depolymerization	GO:0031109	1
cytoplasmic microtubule organization	GO:0031122	1
anaphase-promoting complex-dependent catabolic process	GO:0031145	2
SCF-dependent proteasomal ubiquitin-dependent protein catabolic process	GO:0031146	1
neuron projection development	GO:0031175	5
positive regulation of pseudopodium assembly	GO:0031274	3
T cell costimulation	GO:0031295	1
positive regulation of cellular metabolic process	GO:0031325	1
positive regulation of protein ubiquitination	GO:0031398	2
keratinization	GO:0031424	3
fast-twitch skeletal muscle fiber contraction	GO:0031443	1
slow-twitch skeletal muscle fiber contraction	GO:0031444	1
protein-containing complex localization	GO:0031503	1
ruffle organization	GO:0031529	1
positive regulation of exit from mitosis	GO:0031536	2
brain-derived neurotrophic factor receptor signaling pathway	GO:0031547	1
hemidesmosome assembly	GO:0031581	3
cell-substrate adhesion	GO:0031589	2
receptor internalization	GO:0031623	1
regulation of myelination	GO:0031641	2
positive regulation of myelination	GO:0031643	1
regulation of protein stability	GO:0031647	2
regulation of lipopolysaccharide-mediated signaling pathway	GO:0031664	1
response to nutrient levels	GO:0031667	1
cellular response to nutrient levels	GO:0031669	2
cellular response to nutrient	GO:0031670	1
negative regulation of protein autophosphorylation	GO:0031953	1
positive regulation of protein autophosphorylation	GO:0031954	1
negative regulation of fatty acid beta-oxidation	GO:0031999	1
positive regulation of fatty acid beta-oxidation	GO:0032000	1
positive regulation of insulin secretion	GO:0032024	2
regulation of appetite	GO:0032098	1
negative regulation of appetite	GO:0032099	2
activation of protein kinase activity	GO:0032147	2
telomere organization	GO:0032200	1
positive regulation of telomere maintenance via telomerase	GO:0032212	1
positive regulation of synaptic transmission, GABAergic	GO:0032230	3
positive regulation of cellular protein metabolic process	GO:0032270	3
prostaglandin secretion	GO:0032310	1
negative regulation of chondrocyte differentiation	GO:0032331	1
positive regulation of chondrocyte differentiation	GO:0032332	1
negative regulation of aldosterone biosynthetic process	GO:0032348	1
response to follicle-stimulating hormone	GO:0032354	1
response to estradiol	GO:0032355	6
negative regulation of intracellular transport	GO:0032387	1
positive regulation of transporter activity	GO:0032411	1
negative regulation of proteasomal ubiquitin-dependent protein catabolic process	GO:0032435	1
positive regulation of proteasomal ubiquitin-dependent protein catabolic process	GO:0032436	1
negative regulation of protein oligomerization	GO:0032460	1
positive regulation of protein oligomerization	GO:0032461	1
negative regulation of protein homooligomerization	GO:0032463	1
regulation of cytokinesis	GO:0032465	1
positive regulation of cytokinesis	GO:0032467	1
regulation of Rap protein signal transduction	GO:0032487	1
response to lipopolysaccharide	GO:0032496	5
negative regulation of phosphoprotein phosphatase activity	GO:0032515	4
response to retinoic acid	GO:0032526	2
response to progesterone	GO:0032570	4
interferon-gamma production	GO:0032609	1
interleukin-12 production	GO:0032615	1
regulation of chemokine production	GO:0032642	1
negative regulation of interferon-gamma production	GO:0032689	1
positive regulation of chemokine production	GO:0032722	1
positive regulation of interleukin-10 production	GO:0032733	1
positive regulation of interleukin-12 production	GO:0032735	1
positive regulation of interleukin-13 production	GO:0032736	2
positive regulation of interleukin-4 production	GO:0032753	1
positive regulation of interleukin-5 production	GO:0032754	2
positive regulation of interleukin-6 production	GO:0032755	3
positive regulation of interleukin-8 production	GO:0032757	1
mast cell cytokine production	GO:0032762	2
positive regulation of ATPase activity	GO:0032781	1
monocarboxylic acid metabolic process	GO:0032787	1
positive regulation of CREB transcription factor activity	GO:0032793	1
regulation of natural killer cell activation	GO:0032814	1
regulation of natural killer cell proliferation	GO:0032817	1
response to insulin	GO:0032868	5
cellular response to insulin stimulus	GO:0032869	4
cellular response to hormone stimulus	GO:0032870	3
activin receptor signaling pathway	GO:0032924	2
regulation of actin cytoskeleton organization	GO:0032956	1
inositol phosphate biosynthetic process	GO:0032958	1
collagen metabolic process	GO:0032963	1
positive regulation of mast cell activation	GO:0033005	1
positive regulation of myeloid cell apoptotic process	GO:0033034	1
negative regulation of peptidyl-serine phosphorylation	GO:0033137	2
positive regulation of peptidyl-serine phosphorylation	GO:0033138	2
regulation of intracellular estrogen receptor signaling pathway	GO:0033146	1
response to vitamin E	GO:0033197	1
leptin-mediated signaling pathway	GO:0033210	1
cholesterol efflux	GO:0033344	1
fatty acid beta-oxidation using acyl-CoA dehydrogenase	GO:0033539	1
transferrin transport	GO:0033572	1
positive regulation of mammary gland epithelial cell proliferation	GO:0033601	1
positive regulation of catecholamine secretion	GO:0033605	1
integrin activation	GO:0033622	1
negative regulation of integrin activation	GO:0033624	1
positive regulation of cell adhesion mediated by integrin	GO:0033630	1
positive regulation of luteinizing hormone secretion	GO:0033686	1
negative regulation of osteoblast proliferation	GO:0033689	1
response to glucagon	GO:0033762	1
response to lipid	GO:0033993	2
response to anoxia	GO:0034059	1
CENP-A containing nucleosome assembly	GO:0034080	1
response to cytokine	GO:0034097	3
homotypic cell-cell adhesion	GO:0034109	1
heterotypic cell-cell adhesion	GO:0034113	1
negative regulation of heterotypic cell-cell adhesion	GO:0034115	1
regulation of toll-like receptor signaling pathway	GO:0034121	1
triglyceride transport	GO:0034197	1
ion transmembrane transport	GO:0034220	17
chylomicron remodeling	GO:0034371	3
very-low-density lipoprotein particle remodeling	GO:0034372	1
low-density lipoprotein particle remodeling	GO:0034374	1
high-density lipoprotein particle remodeling	GO:0034375	2
chylomicron assembly	GO:0034378	1
very-low-density lipoprotein particle assembly	GO:0034379	1
plasma lipoprotein particle clearance	GO:0034381	1
chylomicron remnant clearance	GO:0034382	1
low-density lipoprotein particle clearance	GO:0034383	3
lipid droplet organization	GO:0034389	3
protein localization to cell surface	GO:0034394	1
substrate adhesion-dependent cell spreading	GO:0034446	2
very-low-density lipoprotein particle clearance	GO:0034447	1
protein localization to nucleus	GO:0034504	1
cellular response to oxidative stress	GO:0034599	3
cellular response to heat	GO:0034605	1
cellular protein localization	GO:0034613	2
cellular protein-containing complex assembly	GO:0034622	1
retinol transport	GO:0034633	1
cellular response to UV	GO:0034644	1
response to prostaglandin E	GO:0034695	2
response to luteinizing hormone	GO:0034699	1
iron ion transmembrane transport	GO:0034755	3
regulation of iron ion transport	GO:0034756	1
regulation of ion transmembrane transport	GO:0034765	4
histone lysine methylation	GO:0034968	1
somatic stem cell population maintenance	GO:0035019	5
response to nicotine	GO:0035094	3
embryonic forelimb morphogenesis	GO:0035115	1
embryonic hindlimb morphogenesis	GO:0035116	4
forelimb morphogenesis	GO:0035136	1
tube formation	GO:0035148	1
embryonic hemopoiesis	GO:0035162	2
social behavior	GO:0035176	4
ectopic germ cell programmed cell death	GO:0035234	2
ionotropic glutamate receptor signaling pathway	GO:0035235	2
synaptic transmission, glutamatergic	GO:0035249	1
multicellular organism growth	GO:0035264	1
peptidyl-tyrosine dephosphorylation	GO:0035335	2
positive regulation of peroxisome proliferator activated receptor signaling pathway	GO:0035360	1
protein localization to synapse	GO:0035418	2
vitamin transmembrane transport	GO:0035461	1
intracellular signal transduction	GO:0035556	10
bone mineralization involved in bone maturation	GO:0035630	1
response to stilbenoid	GO:0035634	2
exploration behavior	GO:0035640	1
locomotory exploration behavior	GO:0035641	1
cellular response to drug	GO:0035690	3
hematopoietic stem cell migration	GO:0035701	2
sodium ion transmembrane transport	GO:0035725	5
mesangial cell-matrix adhesion	GO:0035759	1
positive regulation of urine volume	GO:0035810	1
negative regulation of urine volume	GO:0035811	1
negative regulation of renal sodium excretion	GO:0035814	2
positive regulation of renal sodium excretion	GO:0035815	1
megakaryocyte development	GO:0035855	2
cellular response to potassium ion	GO:0035865	1
aorta development	GO:0035904	1
skeletal muscle cell differentiation	GO:0035914	2
response to interleukin-13	GO:0035962	1
aggrephagy	GO:0035973	1
endodermal cell differentiation	GO:0035987	4
chondrocyte proliferation	GO:0035988	1
tendon development	GO:0035989	2
tendon cell differentiation	GO:0035990	1
response to muscle stretch	GO:0035994	1
embryonic skeletal limb joint morphogenesis	GO:0036023	1
phosphatidylinositol-3-phosphate biosynthetic process	GO:0036092	1
sodium ion export across plasma membrane	GO:0036376	1
paracrine signaling	GO:0038001	1
reelin-mediated signaling pathway	GO:0038026	1
vascular endothelial growth factor signaling pathway	GO:0038084	1
nodal signaling pathway	GO:0038092	1
Fc receptor signaling pathway	GO:0038093	3
Fc-gamma receptor signaling pathway involved in phagocytosis	GO:0038096	1
sequestering of BMP from receptor via BMP binding	GO:0038098	1
negative regulation of appetite by leptin-mediated signaling pathway	GO:0038108	1
Kit signaling pathway	GO:0038109	2
interleukin-7-mediated signaling pathway	GO:0038111	2
toll-like receptor TLR6:TLR2 signaling pathway	GO:0038124	1
erythropoietin-mediated signaling pathway	GO:0038162	2
interleukin-33-mediated signaling pathway	GO:0038172	1
nerve growth factor signaling pathway	GO:0038180	1
viral RNA genome replication	GO:0039694	1
regulation of growth	GO:0040008	1
locomotion	GO:0040011	1
embryonic cleavage	GO:0040016	1
wound healing	GO:0042060	2
cell migration involved in gastrulation	GO:0042074	1
positive regulation of T cell proliferation	GO:0042102	1
neurotransmitter metabolic process	GO:0042133	1
neurotransmitter catabolic process	GO:0042135	1
sequestering of neurotransmitter	GO:0042137	1
lipoprotein biosynthetic process	GO:0042158	1
lipoprotein catabolic process	GO:0042159	1
response to cocaine	GO:0042220	1
regulation of natural killer cell mediated cytotoxicity	GO:0042269	1
vocal learning	GO:0042297	2
regulation of fatty acid biosynthetic process	GO:0042304	2
positive regulation of protein import into nucleus	GO:0042307	1
negative regulation of protein import into nucleus	GO:0042308	1
regulation of phosphorylation	GO:0042325	1
negative regulation of phosphorylation	GO:0042326	1
regulation of membrane potential	GO:0042391	4
taurine biosynthetic process	GO:0042412	1
carnitine catabolic process	GO:0042413	1
dopamine metabolic process	GO:0042417	1
dopamine catabolic process	GO:0042420	1
melanin biosynthetic process	GO:0042438	1
hormone metabolic process	GO:0042445	1
progesterone metabolic process	GO:0042448	2
inner ear morphogenesis	GO:0042472	1
middle ear morphogenesis	GO:0042474	1
odontogenesis of dentin-containing tooth	GO:0042475	1
odontogenesis	GO:0042476	3
mechanoreceptor differentiation	GO:0042490	2
response to drug	GO:0042493	7
positive regulation of tyrosine phosphorylation of STAT protein	GO:0042531	4
hemoglobin biosynthetic process	GO:0042541	1
response to hydrogen peroxide	GO:0042542	3
myelination	GO:0042552	1
retinol metabolic process	GO:0042572	4
retinoic acid metabolic process	GO:0042573	2
retinal metabolic process	GO:0042574	1
glucose homeostasis	GO:0042593	9
response to starvation	GO:0042594	2
cholesterol homeostasis	GO:0042632	5
hair cycle	GO:0042633	1
positive regulation of cell fate specification	GO:0042660	1
ovulation cycle	GO:0042698	1
progesterone secretion	GO:0042701	1
maternal behavior	GO:0042711	1
sperm ejaculation	GO:0042713	1
thiamine-containing compound metabolic process	GO:0042723	1
embryonic digit morphogenesis	GO:0042733	2
defense response to bacterium	GO:0042742	1
hydrogen peroxide catabolic process	GO:0042744	3
regulation of circadian rhythm	GO:0042752	1
eating behavior	GO:0042755	2
long-chain fatty acid catabolic process	GO:0042758	2
long-chain fatty acid biosynthetic process	GO:0042759	1
very long-chain fatty acid catabolic process	GO:0042760	1
D-alanine transport	GO:0042941	1
D-serine transport	GO:0042942	1
lipoprotein transport	GO:0042953	2
positive regulation of macrophage activation	GO:0043032	1
peptide biosynthetic process	GO:0043043	1
negative regulation of catalytic activity	GO:0043086	1
receptor clustering	GO:0043113	1
regulation of vascular permeability	GO:0043114	1
positive regulation of I-kappaB kinase/NF-kappaB signaling	GO:0043123	4
negative regulation of I-kappaB kinase/NF-kappaB signaling	GO:0043124	1
negative regulation of cysteine-type endopeptidase activity involved in apoptotic process	GO:0043154	2
proteasome-mediated ubiquitin-dependent protein catabolic process	GO:0043161	1
peptide catabolic process	GO:0043171	1
response to amino acid	GO:0043200	1
myelin maintenance	GO:0043217	1
regulation of protein complex assembly	GO:0043254	2
positive regulation of potassium ion transport	GO:0043268	1
regulation of ion transport	GO:0043269	1
positive regulation of ion transport	GO:0043270	1
apoptotic cell clearance	GO:0043277	1
response to morphine	GO:0043278	3
positive regulation of cysteine-type endopeptidase activity involved in apoptotic process	GO:0043280	1
mast cell degranulation	GO:0043303	2
neutrophil degranulation	GO:0043312	8
negative regulation of DNA binding	GO:0043392	1
regulation of protein binding	GO:0043393	1
skeletal muscle tissue regeneration	GO:0043403	1
response to peptide hormone	GO:0043434	2
regulation of ATPase activity	GO:0043462	1
pigmentation	GO:0043473	2
protein kinase B signaling	GO:0043491	1
regulation of protein heterodimerization activity	GO:0043497	1
positive regulation of JUN kinase activity	GO:0043507	1
negative regulation of JUN kinase activity	GO:0043508	1
regulation of neuron apoptotic process	GO:0043523	2
negative regulation of neuron apoptotic process	GO:0043524	7
positive regulation of neuron apoptotic process	GO:0043525	1
endothelial cell migration	GO:0043542	1
positive regulation of phosphatidylinositol 3-kinase activity	GO:0043552	4
regulation of insulin-like growth factor receptor signaling pathway	GO:0043567	1
negative regulation of insulin-like growth factor receptor signaling pathway	GO:0043569	1
ear development	GO:0043583	1
tongue development	GO:0043586	2
skin development	GO:0043588	2
linoleic acid metabolic process	GO:0043651	1
post-translational protein modification	GO:0043687	9
cellular lipid catabolic process	GO:0044242	1
cellular lipid metabolic process	GO:0044255	1
cellular response to leptin stimulus	GO:0044320	1
sodium-dependent phosphate transport	GO:0044341	1
cellular response to fibroblast growth factor stimulus	GO:0044344	1
stromal-epithelial cell signaling involved in prostate gland development	GO:0044345	1
glucose import in response to insulin stimulus	GO:0044381	2
motile cilium assembly	GO:0044458	1
long-chain fatty acid import into cell	GO:0044539	2
daunorubicin metabolic process	GO:0044597	2
doxorubicin metabolic process	GO:0044598	2
response to human chorionic gonadotropin	GO:0044752	1
mitotic DNA integrity checkpoint	GO:0044774	1
estrous cycle	GO:0044849	1
depurination	GO:0045007	1
negative regulation of nitric oxide biosynthetic process	GO:0045019	1
protein import into peroxisome membrane	GO:0045046	1
regulated exocytosis	GO:0045055	1
transcytosis	GO:0045056	1
negative regulation of interferon-gamma biosynthetic process	GO:0045077	1
innate immune response	GO:0045087	2
intermediate filament cytoskeleton organization	GO:0045104	1
intermediate filament organization	GO:0045109	2
intermediate filament bundle assembly	GO:0045110	1
regulation of bone resorption	GO:0045124	1
meiotic chromosome segregation	GO:0045132	1
clustering of voltage-gated sodium channels	GO:0045162	1
clustering of voltage-gated potassium channels	GO:0045163	2
establishment of protein localization	GO:0045184	4
isotype switching	GO:0045190	1
neurotransmitter receptor metabolic process	GO:0045213	1
sarcomere organization	GO:0045214	4
carnitine biosynthetic process	GO:0045329	1
positive regulation of nitric oxide biosynthetic process	GO:0045429	2
fat cell differentiation	GO:0045444	2
response to ethanol	GO:0045471	8
regulation of cholesterol biosynthetic process	GO:0045540	3
negative regulation of B cell differentiation	GO:0045578	2
negative regulation of cell differentiation	GO:0045596	1
regulation of fat cell differentiation	GO:0045598	1
negative regulation of fat cell differentiation	GO:0045599	3
positive regulation of fat cell differentiation	GO:0045600	4
positive regulation of endothelial cell differentiation	GO:0045603	2
negative regulation of myeloid cell differentiation	GO:0045638	1
positive regulation of erythrocyte differentiation	GO:0045648	1
negative regulation of macrophage differentiation	GO:0045650	2
regulation of megakaryocyte differentiation	GO:0045652	1
negative regulation of myoblast differentiation	GO:0045662	1
positive regulation of myoblast differentiation	GO:0045663	1
regulation of neuron differentiation	GO:0045664	2
negative regulation of neuron differentiation	GO:0045665	2
positive regulation of neuron differentiation	GO:0045666	1
negative regulation of osteoblast differentiation	GO:0045668	2
positive regulation of osteoblast differentiation	GO:0045669	1
negative regulation of osteoclast differentiation	GO:0045671	1
negative regulation of low-density lipoprotein particle receptor biosynthetic process	GO:0045715	1
negative regulation of fatty acid biosynthetic process	GO:0045717	1
negative regulation of gluconeogenesis	GO:0045721	1
positive regulation of fatty acid biosynthetic process	GO:0045723	2
positive regulation of protein catabolic process	GO:0045732	1
positive regulation of fibroblast growth factor receptor signaling pathway	GO:0045743	1
positive regulation of action potential	GO:0045760	1
negative regulation of asymmetric cell division	GO:0045769	1
positive regulation of axon extension	GO:0045773	1
negative regulation of blood pressure	GO:0045776	1
positive regulation of blood pressure	GO:0045777	1
positive regulation of ossification	GO:0045778	1
positive regulation of endocytosis	GO:0045807	1
negative regulation of gene expression, epigenetic	GO:0045814	1
positive regulation of glycolytic process	GO:0045821	2
negative regulation of heart contraction	GO:0045822	1
positive regulation of mitotic metaphase/anaphase transition	GO:0045842	1
positive regulation of protein kinase activity	GO:0045860	2
positive regulation of single stranded viral RNA replication via double stranded DNA intermediate	GO:0045870	1
negative regulation of smoothened signaling pathway	GO:0045879	1
positive regulation of smoothened signaling pathway	GO:0045880	2
negative regulation of vasoconstriction	GO:0045906	1
positive regulation of vasoconstriction	GO:0045907	3
negative regulation of complement activation	GO:0045916	1
positive regulation of fatty acid metabolic process	GO:0045923	1
negative regulation of growth	GO:0045926	1
negative regulation of muscle contraction	GO:0045932	1
positive regulation of transcription by RNA polymerase II	GO:0045944	17
positive regulation of calcium ion-dependent exocytosis	GO:0045956	1
positive regulation of smooth muscle contraction	GO:0045987	1
negative regulation of striated muscle contraction	GO:0045988	1
ATP metabolic process	GO:0046034	1
glycerol-3-phosphate catabolic process	GO:0046168	1
regulation of fatty acid oxidation	GO:0046320	1
negative regulation of fatty acid oxidation	GO:0046322	1
glucose import	GO:0046323	1
negative regulation of glucose import	GO:0046325	1
positive regulation of glucose import	GO:0046326	3
glycerol biosynthetic process from pyruvate	GO:0046327	1
diacylglycerol catabolic process	GO:0046340	1
positive regulation of receptor signaling pathway via JAK-STAT	GO:0046427	3
creatinine metabolic process	GO:0046449	1
saliva secretion	GO:0046541	1
retinal rod cell development	GO:0046548	1
regulation of centriole replication	GO:0046599	1
regulation of mitotic centrosome separation	GO:0046602	1
positive regulation of insulin receptor signaling pathway	GO:0046628	1
folic acid metabolic process	GO:0046655	1
negative regulation of insulin secretion	GO:0046676	3
response to antibiotic	GO:0046677	1
response to organophosphorus	GO:0046683	1
response to pyrethroid	GO:0046684	1
response to cadmium ion	GO:0046686	2
response to mercury ion	GO:0046689	1
decidualization	GO:0046697	1
muscle cell cellular homeostasis	GO:0046716	1
protein autophosphorylation	GO:0046777	4
receptor-mediated virion attachment to host cell	GO:0046813	1
phospholipid dephosphorylation	GO:0046839	1
filopodium assembly	GO:0046847	1
regulation of bone remodeling	GO:0046850	1
negative regulation of bone remodeling	GO:0046851	1
phosphatidylinositol phosphorylation	GO:0046854	1
regulation of follicle-stimulating hormone secretion	GO:0046880	1
positive regulation of follicle-stimulating hormone secretion	GO:0046881	2
negative regulation of follicle-stimulating hormone secretion	GO:0046882	1
negative regulation of hormone secretion	GO:0046888	1
positive regulation of lipid biosynthetic process	GO:0046889	2
regulation of lipid biosynthetic process	GO:0046890	1
vascular endothelial growth factor receptor signaling pathway	GO:0048010	1
neurotrophin TRK receptor signaling pathway	GO:0048011	2
ephrin receptor signaling pathway	GO:0048013	1
phosphatidylinositol-mediated signaling	GO:0048015	1
inositol phosphate-mediated signaling	GO:0048016	1
compound eye corneal lens development	GO:0048058	1
developmental pigmentation	GO:0048066	1
somatic stem cell division	GO:0048103	2
male germ-line stem cell asymmetric division	GO:0048133	1
positive regulation of fibroblast proliferation	GO:0048146	1
negative regulation of fibroblast proliferation	GO:0048147	1
behavioral response to cocaine	GO:0048148	1
behavioral response to ethanol	GO:0048149	1
regulation of synaptic plasticity	GO:0048167	1
regulation of neuronal synaptic plasticity	GO:0048168	1
positive regulation of long-term neuronal synaptic plasticity	GO:0048170	2
eosinophil chemotaxis	GO:0048245	1
macrophage chemotaxis	GO:0048246	1
lymphocyte chemotaxis	GO:0048247	4
elastic fiber assembly	GO:0048251	2
positive regulation of receptor-mediated endocytosis	GO:0048260	2
response to pain	GO:0048265	2
mesodermal cell differentiation	GO:0048333	1
intermediate mesoderm development	GO:0048389	1
cell development	GO:0048468	5
cell maturation	GO:0048469	2
oogenesis	GO:0048477	1
synaptic vesicle endocytosis	GO:0048488	1
synaptic vesicle transport	GO:0048489	1
rhythmic process	GO:0048511	3
digestive tract morphogenesis	GO:0048546	1
embryonic organ morphogenesis	GO:0048562	1
digestive tract development	GO:0048565	3
developmental growth	GO:0048589	1
camera-type eye morphogenesis	GO:0048593	1
embryonic morphogenesis	GO:0048598	1
myoblast fate commitment	GO:0048625	1
positive regulation of developmental growth	GO:0048639	1
positive regulation of smooth muscle cell proliferation	GO:0048661	1
negative regulation of smooth muscle cell proliferation	GO:0048662	1
response to axon injury	GO:0048678	1
embryonic skeletal system morphogenesis	GO:0048704	1
embryonic skeletal system development	GO:0048706	1
astrocyte differentiation	GO:0048708	1
oligodendrocyte differentiation	GO:0048709	3
positive regulation of oligodendrocyte differentiation	GO:0048714	2
cardiac muscle tissue development	GO:0048738	3
cardiac muscle fiber development	GO:0048739	3
muscle fiber development	GO:0048747	2
compound eye development	GO:0048749	1
cytoskeletal matrix organization at active zone	GO:0048789	1
pronephros development	GO:0048793	1
female genitalia morphogenesis	GO:0048807	1
neuron projection morphogenesis	GO:0048812	3
inner ear development	GO:0048839	1
artery morphogenesis	GO:0048844	2
anatomical structure development	GO:0048856	1
stem cell differentiation	GO:0048863	3
peripheral nervous system neuron development	GO:0048935	1
amyloid-beta metabolic process	GO:0050435	1
epithelial cell proliferation	GO:0050673	2
regulation of epithelial cell proliferation	GO:0050678	1
positive regulation of epithelial cell proliferation	GO:0050679	3
negative regulation of epithelial cell proliferation	GO:0050680	4
interleukin-1 beta secretion	GO:0050702	1
regulation of cytokine secretion	GO:0050707	1
regulation of protein secretion	GO:0050708	1
negative regulation of cytokine secretion	GO:0050710	1
positive regulation of protein secretion	GO:0050714	1
positive regulation of cytokine secretion	GO:0050715	1
positive regulation of interleukin-1 secretion	GO:0050716	1
positive regulation of interleukin-1 beta secretion	GO:0050718	1
positive regulation of peptidyl-tyrosine phosphorylation	GO:0050731	4
negative regulation of peptidyl-tyrosine phosphorylation	GO:0050732	1
regulation of lipoprotein metabolic process	GO:0050746	1
negative regulation of phagocytosis	GO:0050765	1
negative regulation of neurogenesis	GO:0050768	1
positive regulation of neurogenesis	GO:0050769	1
positive regulation of axonogenesis	GO:0050772	1
regulation of behavior	GO:0050795	1
regulation of insulin secretion	GO:0050796	2
regulation of synapse structure or activity	GO:0050803	1
modulation of chemical synaptic transmission	GO:0050804	3
negative regulation of synaptic transmission	GO:0050805	1
synapse organization	GO:0050808	1
regulation of steroid biosynthetic process	GO:0050810	1
protein stabilization	GO:0050821	4
defense response to Gram-negative bacterium	GO:0050829	1
defense response to Gram-positive bacterium	GO:0050830	2
defense response to fungus	GO:0050832	1
regulation of calcium-mediated signaling	GO:0050848	2
T cell receptor signaling pathway	GO:0050852	1
white fat cell differentiation	GO:0050872	1
brown fat cell differentiation	GO:0050873	3
nervous system process	GO:0050877	3
musculoskeletal movement	GO:0050881	1
neuromuscular process controlling balance	GO:0050885	1
cognition	GO:0050890	3
intestinal absorption	GO:0050892	2
response to stimulus	GO:0050896	2
leukocyte migration	GO:0050900	6
leukocyte tethering or rolling	GO:0050901	1
neuromuscular process	GO:0050905	1
detection of stimulus involved in sensory perception	GO:0050906	1
sensory perception of taste	GO:0050909	1
detection of mechanical stimulus involved in sensory perception of sound	GO:0050910	3
positive chemotaxis	GO:0050918	4
positive regulation of chemotaxis	GO:0050921	1
induction of positive chemotaxis	GO:0050930	1
sensory perception of temperature stimulus	GO:0050951	1
regulation of lipid catabolic process	GO:0050994	1
negative regulation of lipid catabolic process	GO:0050995	1
regulation of nitric-oxide synthase activity	GO:0050999	1
regulation of lipoprotein lipase activity	GO:0051004	3
positive regulation of lipoprotein lipase activity	GO:0051006	1
actin filament bundle assembly	GO:0051017	1
positive regulation of immunoglobulin secretion	GO:0051024	2
negative regulation of immunoglobulin secretion	GO:0051025	1
negative regulation of membrane protein ectodomain proteolysis	GO:0051045	1
positive regulation of small GTPase mediated signal transduction	GO:0051057	1
positive regulation of DNA-binding transcription factor activity	GO:0051091	2
positive regulation of NF-kappaB transcription factor activity	GO:0051092	1
regulation of DNA binding	GO:0051101	1
positive regulation of NK T cell differentiation	GO:0051138	1
release of sequestered calcium ion into cytosol	GO:0051209	2
cartilage development	GO:0051216	4
spindle assembly	GO:0051225	1
mitotic spindle midzone assembly	GO:0051256	1
protein homooligomerization	GO:0051260	6
protein tetramerization	GO:0051262	1
negative regulation of cellular component movement	GO:0051271	1
regulation of release of sequestered calcium ion into cytosol	GO:0051279	1
protein homotetramerization	GO:0051289	5
protein heterotetramerization	GO:0051290	4
protein heterooligomerization	GO:0051291	2
centrosome separation	GO:0051299	1
establishment of chromosome localization	GO:0051303	1
attachment of mitotic spindle microtubules to kinetochore	GO:0051315	1
meiotic cell cycle	GO:0051321	3
negative regulation of cyclic-nucleotide phosphodiesterase activity	GO:0051344	1
cellular response to potassium ion starvation	GO:0051365	1
kinetochore organization	GO:0051383	1
response to glucocorticoid	GO:0051384	5
stress-activated MAPK cascade	GO:0051403	1
response to corticosterone	GO:0051412	1
regulation of meiotic cell cycle	GO:0051445	1
myoblast proliferation	GO:0051450	1
regulation of corticotropin secretion	GO:0051459	1
negative regulation of corticotropin secretion	GO:0051460	1
negative regulation of cytosolic calcium ion concentration	GO:0051481	1
positive regulation of cytosolic calcium ion concentration involved in phospholipase C-activating G protein-coupled signaling pathway	GO:0051482	1
negative regulation of filopodium assembly	GO:0051490	1
positive regulation of filopodium assembly	GO:0051491	2
regulation of cytoskeleton organization	GO:0051493	1
positive regulation of stress fiber assembly	GO:0051496	2
negative regulation of stress fiber assembly	GO:0051497	1
elastin metabolic process	GO:0051541	1
regulation of neurotransmitter uptake	GO:0051580	1
response to cAMP	GO:0051591	3
response to calcium ion	GO:0051592	1
response to methylmercury	GO:0051597	1
defense response to virus	GO:0051607	1
histamine uptake	GO:0051615	1
nucleus localization	GO:0051647	1
spindle localization	GO:0051653	1
maintenance of mitochondrion location	GO:0051659	1
maintenance of centrosome location	GO:0051661	1
interaction with symbiont	GO:0051702	1
regulation of cell cycle	GO:0051726	4
medium-chain fatty acid metabolic process	GO:0051791	1
protein autoubiquitination	GO:0051865	1
general adaptation syndrome, behavioral process	GO:0051867	1
positive regulation of focal adhesion assembly	GO:0051894	2
negative regulation of focal adhesion assembly	GO:0051895	1
regulation of protein kinase B signaling	GO:0051896	1
positive regulation of protein kinase B signaling	GO:0051897	10
positive regulation of mitochondrial depolarization	GO:0051901	1
regulation of sensory perception of pain	GO:0051930	2
synaptic transmission, GABAergic	GO:0051932	1
L-glutamate import	GO:0051938	1
regulation of glutamate uptake involved in transmission of nerve impulse	GO:0051946	1
positive regulation of synapse assembly	GO:0051965	4
regulation of synaptic transmission, glutamatergic	GO:0051966	2
positive regulation of synaptic transmission, glutamatergic	GO:0051968	4
positive regulation of telomerase activity	GO:0051973	1
regulation of attachment of spindle microtubules to kinetochore	GO:0051988	1
symbiotic process mediated by secreted substance	GO:0052047	1
cardiac myofibril assembly	GO:0055003	2
cardiac muscle tissue morphogenesis	GO:0055008	2
ventricular cardiac muscle tissue morphogenesis	GO:0055010	2
iron ion homeostasis	GO:0055072	1
transmembrane transport	GO:0055085	9
fatty acid homeostasis	GO:0055089	1
low-density lipoprotein particle mediated signaling	GO:0055096	2
oxidation-reduction process	GO:0055114	19
regulation of cardiac muscle contraction	GO:0055117	1
relaxation of cardiac muscle	GO:0055119	1
Bergmann glial cell differentiation	GO:0060020	1
roof of mouth development	GO:0060021	2
pharyngeal system development	GO:0060037	1
cardiac muscle cell proliferation	GO:0060038	1
retina development in camera-type eye	GO:0060041	1
negative regulation of cardiac muscle cell proliferation	GO:0060044	1
positive regulation of cardiac muscle cell proliferation	GO:0060045	2
heart contraction	GO:0060047	2
cardiac muscle contraction	GO:0060048	5
embryonic retina morphogenesis in camera-type eye	GO:0060059	1
uterus development	GO:0060065	1
vagina development	GO:0060068	1
canonical Wnt signaling pathway	GO:0060070	1
micturition	GO:0060073	1
regulation of postsynaptic membrane potential	GO:0060078	2
excitatory postsynaptic potential	GO:0060079	2
positive regulation of phagocytosis, engulfment	GO:0060100	1
prepulse inhibition	GO:0060134	1
maternal process involved in female pregnancy	GO:0060135	1
maternal process involved in parturition	GO:0060137	1
urinary bladder development	GO:0060157	1
limb development	GO:0060173	1
definitive hemopoiesis	GO:0060216	1
hematopoietic stem cell differentiation	GO:0060218	2
regulation of mitotic spindle organization	GO:0060236	1
embryonic skeletal joint morphogenesis	GO:0060272	1
positive regulation of ovulation	GO:0060279	1
long-term synaptic potentiation	GO:0060291	7
long-term synaptic depression	GO:0060292	1
regulation of ryanodine-sensitive calcium-release channel activity	GO:0060314	1
negative regulation of ryanodine-sensitive calcium-release channel activity	GO:0060315	1
positive regulation of ryanodine-sensitive calcium-release channel activity	GO:0060316	1
cardiac epithelial to mesenchymal transition	GO:0060317	1
definitive erythrocyte differentiation	GO:0060318	1
cell chemotaxis	GO:0060326	7
bone trabecula formation	GO:0060346	1
heart trabecula formation	GO:0060347	2
bone development	GO:0060348	2
bone morphogenesis	GO:0060349	1
regulation of atrial cardiac muscle cell membrane depolarization	GO:0060371	1
mast cell differentiation	GO:0060374	2
innervation	GO:0060384	1
pathway-restricted SMAD protein phosphorylation	GO:0060389	1
SMAD protein signal transduction	GO:0060395	5
calcium ion transport into cytosol	GO:0060402	1
positive regulation of penile erection	GO:0060406	1
cardiac septum morphogenesis	GO:0060411	1
ventricular septum morphogenesis	GO:0060412	1
positive regulation of heart growth	GO:0060421	1
branching involved in mammary gland duct morphogenesis	GO:0060444	1
positive regulation of cardiac muscle contraction	GO:0060452	1
negative regulation of gastric acid secretion	GO:0060455	1
prostate epithelial cord arborization involved in prostate glandular acinus morphogenesis	GO:0060527	1
skeletal muscle organ development	GO:0060538	1
apoptotic process involved in morphogenesis	GO:0060561	1
regulation of lipoprotein lipid oxidation	GO:0060587	1
chondroblast differentiation	GO:0060591	1
adipose tissue development	GO:0060612	1
mammary gland epithelial cell differentiation	GO:0060644	1
mammary gland bud morphogenesis	GO:0060648	1
regulation of branching involved in prostate gland morphogenesis	GO:0060687	1
chorio-allantoic fusion	GO:0060710	1
positive regulation of mast cell chemotaxis	GO:0060754	1
mammary duct terminal end bud growth	GO:0060763	1
negative regulation of androgen receptor signaling pathway	GO:0060766	1
arterial endothelial cell differentiation	GO:0060842	1
establishment of glial blood-brain barrier	GO:0060857	1
positive regulation of macrophage cytokine production	GO:0060907	1
epicardium-derived cardiac fibroblast cell development	GO:0060939	1
regulation of gene silencing by miRNA	GO:0060964	1
regulation of gene silencing	GO:0060968	1
coronary vasculature development	GO:0060976	1
vasculogenesis involved in coronary vascular morphogenesis	GO:0060979	1
positive regulation of dendritic spine development	GO:0060999	1
negative regulation of dendritic spine morphogenesis	GO:0061002	1
positive regulation of dendritic spine morphogenesis	GO:0061003	1
membrane organization	GO:0061024	3
eyelid development in camera-type eye	GO:0061029	1
positive regulation of cartilage development	GO:0061036	1
negative regulation of cartilage development	GO:0061037	1
negative regulation of wound healing	GO:0061045	1
cell growth involved in cardiac muscle cell development	GO:0061049	1
negative regulation of cell growth involved in cardiac muscle cell development	GO:0061052	1
somite development	GO:0061053	1
sclerotome development	GO:0061056	1
chaperone-mediated protein folding	GO:0061077	1
positive regulation of protein tyrosine kinase activity	GO:0061098	2
regulation of insulin secretion involved in cellular response to glucose stimulus	GO:0061178	1
taste bud development	GO:0061193	1
cardiac conduction	GO:0061337	1
heart trabecula morphogenesis	GO:0061384	2
positive regulation of transcription from RNA polymerase II promoter in response to acidic pH	GO:0061402	1
regulation of transcription from RNA polymerase II promoter in response to hypoxia	GO:0061418	1
regulation of type B pancreatic cell proliferation	GO:0061469	1
microglial cell proliferation	GO:0061518	1
axon development	GO:0061564	1
chaperone-mediated autophagy	GO:0061684	2
late endosomal microautophagy	GO:0061738	1
neuropeptide processing	GO:0061837	1
antimicrobial humoral immune response mediated by antimicrobial peptide	GO:0061844	2
midbody abscission	GO:0061952	2
secondary palate development	GO:0062009	1
negative regulation of glucagon secretion	GO:0070093	1
chemokine-mediated signaling pathway	GO:0070098	6
ciliary neurotrophic factor-mediated signaling pathway	GO:0070120	1
protein homotrimerization	GO:0070207	1
protein heterotrimerization	GO:0070208	1
cornification	GO:0070268	3
renal absorption	GO:0070293	1
G1 to G0 transition	GO:0070314	1
negative regulation of G0 to G1 transition	GO:0070317	1
triglyceride homeostasis	GO:0070328	4
hepatocyte differentiation	GO:0070365	1
ERK1 and ERK2 cascade	GO:0070371	3
regulation of ERK1 and ERK2 cascade	GO:0070372	1
positive regulation of ERK5 cascade	GO:0070378	1
regulation of oligodendrocyte progenitor proliferation	GO:0070445	1
regulation of uterine smooth muscle contraction	GO:0070472	1
positive regulation of uterine smooth muscle contraction	GO:0070474	1
regulation of microtubule cytoskeleton organization	GO:0070507	1
cholesterol import	GO:0070508	1
platelet aggregation	GO:0070527	2
response to fatty acid	GO:0070542	1
response to linoleic acid	GO:0070543	2
calcium ion transmembrane transport	GO:0070588	2
mast cell proliferation	GO:0070662	2
response to interleukin-4	GO:0070670	1
response to interleukin-6	GO:0070741	1
protein K48-linked ubiquitination	GO:0070936	1
regulation of neutrophil mediated cytotoxicity	GO:0070948	1
protein K11-linked ubiquitination	GO:0070979	1
detection of oxidative stress	GO:0070994	1
NADPH oxidation	GO:0070995	1
superior temporal gyrus development	GO:0071109	1
negative regulation of cell cycle arrest	GO:0071157	1
protein localization to juxtaparanode region of axon	GO:0071205	1
cellular response to lipopolysaccharide	GO:0071222	2
cellular response to lipoteichoic acid	GO:0071223	1
cellular response to amino acid stimulus	GO:0071230	1
cellular response to mechanical stimulus	GO:0071260	1
cellular response to calcium ion	GO:0071277	4
cellular response to iron ion	GO:0071281	1
cellular response to lithium ion	GO:0071285	1
cellular response to L-ascorbic acid	GO:0071298	1
cellular response to retinoic acid	GO:0071300	3
cellular response to vitamin D	GO:0071305	2
cellular response to organic substance	GO:0071310	2
cellular response to cocaine	GO:0071314	1
cellular response to cAMP	GO:0071320	5
cellular response to fructose stimulus	GO:0071332	1
cellular response to glucose stimulus	GO:0071333	2
cellular response to cytokine stimulus	GO:0071345	1
cellular response to interferon-gamma	GO:0071346	3
cellular response to tumor necrosis factor	GO:0071356	10
cellular response to growth factor stimulus	GO:0071363	1
cellular response to follicle-stimulating hormone stimulus	GO:0071372	1
cellular response to glucagon stimulus	GO:0071377	2
cellular response to prostaglandin stimulus	GO:0071379	1
cellular response to prostaglandin E stimulus	GO:0071380	1
cellular response to steroid hormone stimulus	GO:0071383	1
cellular response to glucocorticoid stimulus	GO:0071385	1
cellular response to estrogen stimulus	GO:0071391	2
cellular response to estradiol stimulus	GO:0071392	2
cellular response to jasmonic acid stimulus	GO:0071395	2
cellular response to cholesterol	GO:0071397	1
cellular response to fatty acid	GO:0071398	2
cellular response to low-density lipoprotein particle stimulus	GO:0071404	1
cellular response to hydroperoxide	GO:0071447	1
cellular response to osmotic stress	GO:0071470	1
cellular hypotonic response	GO:0071476	1
cellular response to gamma radiation	GO:0071480	1
cellular response to X-ray	GO:0071481	1
cellular response to light stimulus	GO:0071482	1
cellular response to UV-A	GO:0071492	1
cellular response to UV-B	GO:0071493	1
response to heparin	GO:0071503	1
cellular response to heparin	GO:0071504	1
dopaminergic neuron differentiation	GO:0071542	2
response to dexamethasone	GO:0071548	1
cellular response to dexamethasone stimulus	GO:0071549	2
vocalization behavior	GO:0071625	2
positive regulation of monocyte chemotactic protein-1 production	GO:0071639	1
positive regulation of granulocyte colony-stimulating factor production	GO:0071657	1
negative regulation of mononuclear cell migration	GO:0071676	1
striated muscle myosin thick filament assembly	GO:0071688	2
basement membrane organization	GO:0071711	1
cellular response to diacyl bacterial lipopeptide	GO:0071726	1
cellular response to BMP stimulus	GO:0071773	3
cellular response to prostaglandin D stimulus	GO:0071799	1
potassium ion transmembrane transport	GO:0071805	4
protein transmembrane transport	GO:0071806	1
response to epinephrine	GO:0071871	1
cellular response to epinephrine stimulus	GO:0071872	1
adrenergic receptor signaling pathway	GO:0071875	1
adenylate cyclase-activating adrenergic receptor signaling pathway	GO:0071880	1
urea transmembrane transport	GO:0071918	1
thiamine transmembrane transport	GO:0071934	1
renal system development	GO:0072001	1
inner medullary collecting duct development	GO:0072061	1
metanephric mesenchyme development	GO:0072075	1
specification of loop of Henle identity	GO:0072086	1
stem cell proliferation	GO:0072089	1
cell proliferation involved in kidney development	GO:0072111	2
glomerular visceral epithelial cell differentiation	GO:0072112	1
metanephric mesenchyme morphogenesis	GO:0072133	1
mesenchymal cell proliferation involved in ureteric bud development	GO:0072138	1
mesangial cell development	GO:0072143	1
metanephric mesenchymal cell differentiation	GO:0072162	1
posterior mesonephric tubule development	GO:0072166	1
specification of anterior mesonephric tubule identity	GO:0072168	1
specification of posterior mesonephric tubule identity	GO:0072169	1
mesonephric duct morphogenesis	GO:0072180	2
negative regulation of nephron tubule epithelial cell differentiation	GO:0072183	1
renal vesicle progenitor cell differentiation	GO:0072184	1
ureter urothelium development	GO:0072190	1
cell proliferation involved in metanephros development	GO:0072203	1
metanephric epithelium development	GO:0072207	1
metanephric smooth muscle tissue development	GO:0072208	1
metanephric nephron tubule development	GO:0072234	1
metanephric glomerulus vasculature development	GO:0072239	1
metanephric interstitial fibroblast development	GO:0072259	1
pattern specification involved in metanephros development	GO:0072268	1
proximal/distal pattern formation involved in metanephric nephron development	GO:0072272	1
embryonic skeletal joint development	GO:0072498	1
trivalent inorganic cation transport	GO:0072512	1
purine-containing compound transmembrane transport	GO:0072530	1
terminal button organization	GO:0072553	1
oxygen metabolic process	GO:0072592	1
reactive oxygen species metabolic process	GO:0072593	1
establishment of protein localization to organelle	GO:0072594	1
interleukin-6 secretion	GO:0072604	1
interleukin-8 secretion	GO:0072606	1
protein localization to plasma membrane	GO:0072659	5
regulation of cellular response to stress	GO:0080135	1
cardiac muscle cell action potential	GO:0086001	1
cardiac muscle cell action potential involved in contraction	GO:0086002	1
regulation of cardiac muscle cell contraction	GO:0086004	1
membrane repolarization	GO:0086009	2
membrane depolarization during action potential	GO:0086010	2
membrane depolarization during cardiac muscle cell action potential	GO:0086012	2
membrane repolarization during cardiac muscle cell action potential	GO:0086013	1
regulation of cardiac muscle cell membrane potential	GO:0086036	2
cell communication by electrical coupling involved in cardiac conduction	GO:0086064	1
regulation of heart rate by cardiac conduction	GO:0086091	1
positive regulation of neutrophil chemotaxis	GO:0090023	1
positive regulation of protein kinase C signaling	GO:0090037	1
positive regulation of MAPKKK cascade by fibroblast growth factor receptor signaling pathway	GO:0090080	1
metanephric cap mesenchymal cell proliferation involved in metanephros development	GO:0090094	1
cholesterol ester hydrolysis involved in cholesterol transport	GO:0090122	1
protein-containing complex assembly involved in synapse maturation	GO:0090126	1
positive regulation of synapse maturation	GO:0090129	2
mesenchyme migration	GO:0090131	1
endoplasmic reticulum membrane organization	GO:0090158	1
planar cell polarity pathway involved in neural tube closure	GO:0090179	1
regulation of cholesterol metabolic process	GO:0090181	1
positive regulation of chemokine secretion	GO:0090197	2
Wnt signaling pathway involved in somitogenesis	GO:0090244	1
convergent extension involved in somitogenesis	GO:0090246	1
regulation of cellular response to growth factor stimulus	GO:0090287	1
positive regulation of wound healing	GO:0090303	1
nucleic acid phosphodiester bond hydrolysis	GO:0090305	2
spindle assembly involved in meiosis	GO:0090306	1
mitotic spindle assembly	GO:0090307	4
positive regulation of protein targeting to membrane	GO:0090314	1
negative regulation of intracellular protein transport	GO:0090317	1
positive regulation of chylomicron remnant clearance	GO:0090321	1
negative regulation of oxidative phosphorylation	GO:0090324	1
regulation of brown fat cell differentiation	GO:0090335	1
cellular senescence	GO:0090398	1
replicative senescence	GO:0090399	1
dopamine uptake	GO:0090494	1
RNA phosphodiester bond hydrolysis, endonucleolytic	GO:0090502	1
glomerular visceral epithelial cell migration	GO:0090521	1
activation of GTPase activity	GO:0090630	1
modulation of age-related behavioral decline	GO:0090647	1
t-circle formation	GO:0090656	1
energy homeostasis	GO:0097009	3
dendritic cell dendrite assembly	GO:0097026	1
anterior head development	GO:0097065	1
cellular response to thyroid hormone stimulus	GO:0097067	2
vascular smooth muscle cell development	GO:0097084	1
synaptic vesicle clustering	GO:0097091	3
craniofacial suture morphogenesis	GO:0097094	1
postsynaptic membrane assembly	GO:0097104	2
presynaptic membrane assembly	GO:0097105	2
gamma-aminobutyric acid receptor clustering	GO:0097112	1
AMPA glutamate receptor clustering	GO:0097113	1
NMDA glutamate receptor clustering	GO:0097114	3
neurexin clustering involved in presynaptic membrane assembly	GO:0097115	1
gephyrin clustering involved in postsynaptic density assembly	GO:0097116	1
guanylate kinase-associated protein clustering	GO:0097117	1
neuroligin clustering involved in postsynaptic membrane assembly	GO:0097118	1
postsynaptic density protein 95 clustering	GO:0097119	3
receptor localization to synapse	GO:0097120	3
neuronal stem cell population maintenance	GO:0097150	1
GABAergic neuron differentiation	GO:0097154	1
execution phase of apoptosis	GO:0097194	1
pilomotor reflex	GO:0097195	1
cellular response to gonadotropin-releasing hormone	GO:0097211	1
amyloid-beta clearance	GO:0097242	1
plasma membrane tubulation	GO:0097320	1
melanocyte migration	GO:0097324	2
melanocyte adhesion	GO:0097326	2
autophagosome maturation	GO:0097352	1
synaptic vesicle lumen acidification	GO:0097401	1
liver regeneration	GO:0097421	1
lateral motor column neuron migration	GO:0097477	1
calcium ion transmembrane import into cytosol	GO:0097553	1
potassium ion export across plasma membrane	GO:0097623	1
ciliary basal body-plasma membrane docking	GO:0097711	1
regulation of blood vessel diameter	GO:0097746	2
cellular response to virus	GO:0098586	1
cation transmembrane transport	GO:0098655	1
anion transmembrane transport	GO:0098656	1
regulation of synaptic vesicle cycle	GO:0098693	1
regulation of synaptic vesicle budding from presynaptic endocytic zone membrane	GO:0098694	1
postsynaptic specialization assembly	GO:0098698	1
neurotransmitter loading into synaptic vesicle	GO:0098700	1
bone growth	GO:0098868	1
cellular oxidant detoxification	GO:0098869	5
regulation of action potential	GO:0098900	2
retrograde trans-synaptic signaling by trans-synaptic protein complex	GO:0098942	1
excitatory chemical synaptic transmission	GO:0098976	1
presynapse assembly	GO:0099054	1
regulation of postsynaptic density assembly	GO:0099151	1
trans-synaptic signaling by BDNF, modulating synaptic transmission	GO:0099183	1
vesicle fusion to plasma membrane	GO:0099500	1
synaptic signaling via neuropeptide	GO:0099538	1
trans-synaptic signaling by endocannabinoid	GO:0099542	1
trans-synaptic signaling by neuropeptide, modulating synaptic transmission	GO:0099551	1
synaptic membrane adhesion	GO:0099560	2
endosome to plasma membrane protein transport	GO:0099638	1
regulation of skeletal muscle contraction by action potential	GO:0100001	1
positive regulation of adenylate cyclase-activating G protein-coupled receptor signaling pathway	GO:0106071	1
negative regulation of adenylate cyclase-activating G protein-coupled receptor signaling pathway	GO:0106072	1
positive regulation of G2/MI transition of meiotic cell cycle	GO:0110032	1
positive regulation of pyloric antrum smooth muscle contraction	GO:0120072	2
positive regulation of cold-induced thermogenesis	GO:0120162	7
negative regulation of cold-induced thermogenesis	GO:0120163	2
cellular response to oxidised low-density lipoprotein particle stimulus	GO:0140052	1
neuron projection arborization	GO:0140058	1
oxidised low-density lipoprotein particle clearance	GO:0150024	1
positive regulation of neuroinflammatory response	GO:0150078	1
amyloid-beta clearance by cellular catabolic process	GO:0150094	2
neuron-glial cell signaling	GO:0150099	1
positive regulation of dendrite development	GO:1900006	1
negative regulation of corticotropin-releasing hormone receptor activity	GO:1900011	1
regulation of cytokine production involved in inflammatory response	GO:1900015	1
negative regulation of cytokine production involved in inflammatory response	GO:1900016	1
positive regulation of protein kinase C activity	GO:1900020	1
positive regulation of substrate adhesion-dependent cell spreading	GO:1900026	2
positive regulation of ruffle assembly	GO:1900029	1
regulation of cellular response to heat	GO:1900034	1
negative regulation of hemostasis	GO:1900047	1
negative regulation of cellular response to insulin stimulus	GO:1900077	1
negative regulation of nodal signaling pathway	GO:1900108	1
negative regulation of execution phase of apoptosis	GO:1900118	1
negative regulation of receptor binding	GO:1900121	1
positive regulation of NLRP3 inflammasome complex assembly	GO:1900227	1
regulation of synaptic vesicle endocytosis	GO:1900242	1
positive regulation of synaptic vesicle endocytosis	GO:1900244	1
negative regulation of long-term synaptic potentiation	GO:1900272	1
positive regulation of long-term synaptic potentiation	GO:1900273	2
positive regulation of long-term synaptic depression	GO:1900454	1
positive regulation of p38MAPK cascade	GO:1900745	1
regulation of potassium ion transmembrane transporter activity	GO:1901016	1
negative regulation of trophoblast cell migration	GO:1901164	1
neural crest cell migration involved in autonomic nervous system development	GO:1901166	1
positive regulation of neuron death	GO:1901216	1
positive regulation of NIK/NF-kappaB signaling	GO:1901224	1
negative regulation of flagellated sperm motility	GO:1901318	1
regulation of potassium ion transmembrane transport	GO:1901379	2
negative regulation of chorionic trophoblast cell proliferation	GO:1901383	1
regulation of voltage-gated calcium channel activity	GO:1901385	1
positive regulation of voltage-gated calcium channel activity	GO:1901387	1
cellular response to peptide	GO:1901653	1
positive regulation of superoxide dismutase activity	GO:1901671	1
glutathione derivative biosynthetic process	GO:1901687	1
positive regulation of myoblast fusion	GO:1901741	1
benzoyl-CoA metabolic process	GO:1901787	1
regulation of signal transduction by p53 class mediator	GO:1901796	2
positive regulation of cell communication by electrical coupling involved in cardiac conduction	GO:1901846	1
positive regulation of ATPase-coupled calcium transmembrane transporter activity	GO:1901896	1
toxin transport	GO:1901998	1
negative regulation of extrinsic apoptotic signaling pathway via death domain receptors	GO:1902042	1
positive regulation of extrinsic apoptotic signaling pathway via death domain receptors	GO:1902043	1
positive regulation of lateral motor column neuron migration	GO:1902078	1
negative regulation of peptidyl-cysteine S-nitrosylation	GO:1902083	1
positive regulation of flagellated sperm motility	GO:1902093	1
positive regulation of protein localization to synapse	GO:1902474	1
L-alpha-amino acid transmembrane transport	GO:1902475	1
chloride transmembrane transport	GO:1902476	6
regulation of apoptotic DNA fragmentation	GO:1902510	1
positive regulation of intracellular signal transduction	GO:1902533	1
proton transmembrane transport	GO:1902600	1
negative regulation of RNA biosynthetic process	GO:1902679	1
positive regulation of chondrocyte proliferation	GO:1902732	1
positive regulation of pri-miRNA transcription by RNA polymerase II	GO:1902895	1
negative regulation of dendritic spine maintenance	GO:1902951	1
negative regulation of bone development	GO:1903011	1
positive regulation of proteolysis involved in cellular protein catabolic process	GO:1903052	1
negative regulation of protein localization to plasma membrane	GO:1903077	2
positive regulation of protein localization to plasma membrane	GO:1903078	2
negative regulation of centriole-centriole cohesion	GO:1903126	1
negative regulation of calcium ion transmembrane transport	GO:1903170	1
negative regulation of leukocyte tethering or rolling	GO:1903237	1
positive regulation of sodium ion export across plasma membrane	GO:1903278	1
negative regulation of calcium:sodium antiporter activity	GO:1903280	1
response to glycoside	GO:1903416	1
negative regulation of reactive oxygen species biosynthetic process	GO:1903427	1
positive regulation of reactive oxygen species biosynthetic process	GO:1903428	1
regulation of cell maturation	GO:1903429	1
negative regulation of nucleic acid-templated transcription	GO:1903507	1
positive regulation of nucleic acid-templated transcription	GO:1903508	1
negative regulation of calcium-dependent ATPase activity	GO:1903611	1
negative regulation of DNA catabolic process	GO:1903625	1
positive regulation of dUTP diphosphatase activity	GO:1903629	1
negative regulation of leucine-tRNA ligase activity	GO:1903634	1
positive regulation of sprouting angiogenesis	GO:1903672	1
positive regulation of potassium ion export across plasma membrane	GO:1903766	1
regulation of cardiac conduction	GO:1903779	4
positive regulation of voltage-gated potassium channel activity	GO:1903818	1
positive regulation of non-membrane spanning protein tyrosine kinase activity	GO:1903997	2
positive regulation of bleb assembly	GO:1904172	1
positive regulation of substrate-dependent cell migration, cell attachment to substrate	GO:1904237	1
regulation of bile acid metabolic process	GO:1904251	2
positive regulation of gastro-intestinal system smooth muscle contraction	GO:1904306	1
positive regulation of colon smooth muscle contraction	GO:1904343	2
positive regulation of small intestine smooth muscle contraction	GO:1904349	2
positive regulation of telomere capping	GO:1904355	1
protein localization to mitotic actomyosin contractile ring	GO:1904498	1
response to methionine	GO:1904640	1
response to amyloid-beta	GO:1904645	1
cellular response to amyloid-beta	GO:1904646	1
glucose transmembrane transport	GO:1904659	1
positive regulation of ubiquitin protein ligase activity	GO:1904668	1
negative regulation of vascular smooth muscle cell proliferation	GO:1904706	2
positive regulation of vascular smooth muscle cell proliferation	GO:1904707	1
regulation of chaperone-mediated autophagy	GO:1904714	1
negative regulation of vascular associated smooth muscle cell migration	GO:1904753	1
response to nitroglycerin	GO:1904842	1
excitatory synapse assembly	GO:1904861	1
cranial skeletal system development	GO:1904888	1
positive regulation of receptor signaling pathway via STAT	GO:1904894	1
regulation of midbrain dopaminergic neuron differentiation	GO:1904956	1
positive regulation of vascular smooth muscle cell differentiation	GO:1905065	2
allantois development	GO:1905069	1
negative regulation of creatine transmembrane transporter activity	GO:1905408	1
negative regulation of DNA duplex unwinding	GO:1905463	1
regulation of protein localization to membrane	GO:1905475	1
positive regulation of presynaptic active zone assembly	GO:1905520	2
positive regulation of vascular endothelial cell proliferation	GO:1905564	1
regulation of presynapse assembly	GO:1905606	1
epididymis development	GO:1905867	1
negative regulation of amyloid fibril formation	GO:1905907	1
amyloid fibril formation	GO:1990000	1
activation of protein kinase C activity	GO:1990051	1
cellular response to nerve growth factor stimulus	GO:1990090	1
gap junction-mediated intercellular transport	GO:1990349	1
cellular response to brain-derived neurotrophic factor stimulus	GO:1990416	1
neuron projection maintenance	GO:1990535	1
potassium ion import across plasma membrane	GO:1990573	2
cellular response to leukemia inhibitory factor	GO:1990830	2
cellular response to chemokine	GO:1990869	1
negative regulation of determination of dorsal identity	GO:2000016	1
negative regulation of planar cell polarity pathway involved in axis elongation	GO:2000041	1
negative regulation of Wnt signaling pathway involved in dorsal/ventral axis specification	GO:2000054	1
negative regulation of cortisol biosynthetic process	GO:2000065	1
negative regulation of canonical Wnt signaling pathway involved in controlling type B pancreatic cell proliferation	GO:2000080	1
positive regulation of Wnt signaling pathway, planar cell polarity pathway	GO:2000096	1
regulation of removal of superoxide radicals	GO:2000121	1
negative regulation of fibroblast apoptotic process	GO:2000270	1
positive regulation of fibroblast apoptotic process	GO:2000271	1
negative regulation of DNA biosynthetic process	GO:2000279	2
regulation of synaptic vesicle exocytosis	GO:2000300	1
positive regulation of synaptic vesicle exocytosis	GO:2000302	1
regulation of NMDA receptor activity	GO:2000310	6
regulation of AMPA receptor activity	GO:2000311	2
positive regulation of blood microparticle formation	GO:2000334	1
negative regulation of reactive oxygen species metabolic process	GO:2000378	1
positive regulation of reactive oxygen species metabolic process	GO:2000379	1
positive regulation of T cell migration	GO:2000406	1
positive regulation of excitatory postsynaptic potential	GO:2000463	3
positive regulation of metanephric glomerular visceral epithelial cell development	GO:2000478	1
positive regulation of cAMP-dependent protein kinase activity	GO:2000481	1
negative regulation of glutamine transport	GO:2000486	1
positive regulation of hepatic stellate cell activation	GO:2000491	1
positive regulation of myeloid dendritic cell chemotaxis	GO:2000529	1
positive regulation of renal albumin absorption	GO:2000534	1
positive regulation of gastrulation	GO:2000543	1
regulation of endothelial cell chemotaxis to fibroblast growth factor	GO:2000544	1
positive regulation of endothelial cell chemotaxis to fibroblast growth factor	GO:2000546	1
negative regulation of dendritic cell dendrite assembly	GO:2000548	1
positive regulation of DNA biosynthetic process	GO:2000573	1
negative regulation of platelet-derived growth factor receptor-alpha signaling pathway	GO:2000584	1
negative regulation of metanephric mesenchymal cell migration	GO:2000590	1
regulation of sodium ion transmembrane transporter activity	GO:2000649	2
negative regulation of sodium ion transmembrane transporter activity	GO:2000650	1
positive regulation of sodium ion transmembrane transporter activity	GO:2000651	1
positive regulation of interleukin-5 secretion	GO:2000664	1
negative regulation of dendritic cell apoptotic process	GO:2000669	1
regulation of motor neuron apoptotic process	GO:2000671	1
negative regulation of peptidyl-lysine acetylation	GO:2000757	1
positive regulation of interleukin-6 secretion	GO:2000778	1
positive regulation of synaptic vesicle clustering	GO:2000809	1
regulation of grooming behavior	GO:2000821	1
positive regulation of AMPA receptor activity	GO:2000969	1
positive regulation of behavioral fear response	GO:2000987	1
negative regulation of skeletal muscle cell differentiation	GO:2001015	1
positive regulation of endothelial cell chemotaxis	GO:2001028	1
positive regulation of cysteine-type endopeptidase activity	GO:2001056	1
negative regulation of transforming growth factor-beta secretion	GO:2001202	1
positive regulation of vasculogenesis	GO:2001214	1
regulation of neuron migration	GO:2001222	1
negative regulation of chloride transport	GO:2001226	1
positive regulation of extrinsic apoptotic signaling pathway	GO:2001238	1
positive regulation of extrinsic apoptotic signaling pathway in absence of ligand	GO:2001241	1
positive regulation of unsaturated fatty acid biosynthetic process	GO:2001280	1
malonyl-CoA biosynthetic process	GO:2001295	1
positive regulation of glycogen	starch synthase activity	1
Total		3451

## Sheet: Hallmarks
Proliferation				Cell death				Cell growth				Metabolic process				WNT pathway				MAPK				Cell migration				Inflammatory response				Angiogenesis				Rho GTPase
Pathway	GO code	Number of genes		Pathway	GO code	Number of genes		Pathway	GO code	Number of genes		Pathway	GO code	Number of genes		Pathway	GO code	Number of genes		Pathway	GO code	Number of genes		Pathway	GO code	Number of genes		Pathway	GO code	Number of genes		Pathway	GO code	Number of genes		Pathway	GO code	Number of genes
G1/S transition of mitotic cell cycle	GO:0000082	2		apoptotic process	GO:0006915	9		regulation of cell growth	GO:0001558	3		cellular protein metabolic process	GO:0044267	12		Wnt signaling pathway	GO:0016055	3		MAPK cascade	GO:0000165	5		negative regulation of cell-matrix adhesion	GO:0001953	1		inflammatory response	GO:0006954	10		angiogenesis	GO:0001525	8		negative regulation of Rho protein signal transduction	GO:0035024	2
G2/M transition of mitotic cell cycle	GO:0000086	4		Notch signaling pathway	GO:0007219	4		transforming growth factor beta receptor signaling pathway	GO:0007179	3		response to hypoxia	GO:0001666	7		regulation of Wnt signaling pathway	GO:0030111	1		activation of MAPK activity	GO:0000187	5		positive regulation of cell-matrix adhesion	GO:0001954	4		negative regulation of inflammatory response	GO:0050728	3		negative regulation of angiogenesis	GO:0016525	3		positive regulation of GTPase activity	GO:0043547	6
mitotic cell cycle	GO:0000278	7		positive regulation of transcription of Notch receptor target	GO:0007221	1		positive regulation of cell growth	GO:0030307	1		cellular response to hypoxia	GO:0071456	5		positive regulation of Wnt signaling pathway	GO:0030177	2		Ras protein signal transduction	GO:0007265	2		cell migration involved in sprouting angiogenesis	GO:0002042	1		positive regulation of inflammatory response	GO:0050729	6		positive regulation of angiogenesis	GO:0045766	5		positive regulation of Rho protein signal transduction	GO:0035025	1
mitotic cytokinesis	GO:0000281	5		cell death	GO:0008219	1		negative regulation of cell growth	GO:0030308	6			Total	24		negative regulation of Wnt signaling pathway	GO:0030178	3		negative regulation of stress-activated MAPK cascade	GO:0032873	1		cell adhesion	GO:0007155	19		cellular response to interleukin-1	GO:0071347	5		regulation of angiogenesis	GO:0045765	3		negative regulation of GTPase activity	GO:0034260	1
regulation of transcription, DNA-templated	GO:0006355	3		negative regulation of autophagy	GO:0010507	2		negative regulation of transforming growth factor beta receptor signaling pathway	GO:0030512	2						non-canonical Wnt signaling pathway	GO:0035567	1		positive regulation of MAP kinase activity	GO:0043406	3		negative regulation of cell adhesion	GO:0007162	1			Total	24			Total	19		regulation of GTPase activity	GO:0043087	2
cell cycle	GO:0007049	3		negative regulation of tumor necrosis factor-mediated signaling pathway	GO:0010804	1		ERBB2 signaling pathway	GO:0038128	1						non-canonical Wnt signaling pathway via JNK cascade	GO:0038031	1		negative regulation of MAP kinase activity	GO:0043407	1		regulation of cell shape	GO:0008360	5											Total	12
cell cycle arrest	GO:0007050	2		regulation of cell death	GO:0010941	1		cellular response to transforming growth factor beta stimulus	GO:0071560	3						regulation of canonical Wnt signaling pathway	GO:0060828	1		regulation of MAPK cascade	GO:0043408	6		cell migration	GO:0016477	3
regulation of mitotic nuclear division	GO:0007088	3		positive regulation of cell death	GO:0010942	3			Total	19						negative regulation of canonical Wnt signaling pathway	GO:0090090	4		positive regulation of MAPK cascade	GO:0043410	6		regulation of cell adhesion	GO:0030155	1
regulation of mitotic cell cycle	GO:0007346	1		apoptotic nuclear changes	GO:0030262	1										positive regulation of canonical Wnt signaling pathway	GO:0090263	3		negative regulation of JNK cascade	GO:0046329	1		positive regulation of cell migration	GO:0030335	6
cell population proliferation	GO:0008283	3		apoptotic chromosome condensation	GO:0030263	1										regulation of non-canonical Wnt signaling pathway	GO:2000050	1		positive regulation of JNK cascade	GO:0046330	1		negative regulation of cell migration	GO:0030336	2
positive regulation of cell population proliferation	GO:0008284	20		positive regulation of TOR signaling	GO:0032008	2										positive regulation of non-canonical Wnt signaling pathway	GO:2000052	1		negative regulation of ERK1 and ERK2 cascade	GO:0070373	2		adherens junction organization	GO:0034332	1
negative regulation of cell population proliferation	GO:0008285	6		negative regulation of tumor necrosis factor production	GO:0032720	2											Total	21		positive regulation of ERK1 and ERK2 cascade	GO:0070374	10		positive regulation of cell adhesion	GO:0045785	1
regulation of G2/M transition of mitotic cell cycle	GO:0010389	3		positive regulation of tumor necrosis factor production	GO:0032760	2															Total	43		positive regulation of cell migration involved in sprouting angiogenesis	GO:0090050	1
positive regulation of G2/M transition of mitotic cell cycle	GO:0010971	1		response to tumor necrosis factor	GO:0034612	1																		cell-cell adhesion	GO:0098609	3
negative regulation of G2/M transition of mitotic cell cycle	GO:0010972	1		regulation of apoptotic process	GO:0042981	5																		regulation of cell motility	GO:2000145	1
actin cytoskeleton reorganization	GO:0031532	2		positive regulation of apoptotic process	GO:0043065	4																		positive regulation of cell motility	GO:2000147	1
positive regulation of TOR signaling	GO:0032008	2		negative regulation of apoptotic process	GO:0043066	12																			Total	51
regulation of cell population proliferation	GO:0042127	5		negative regulation of programmed cell death	GO:0043069	3
negative regulation of cell cycle	GO:0045786	1		positive regulation of Notch signaling pathway	GO:0045747	2
positive regulation of mitotic cell cycle	GO:0045931	2		negative regulation of cell death	GO:0060548	2
cell division	GO:0051301	7		extrinsic apoptotic signaling pathway	GO:0097191	3
positive regulation of cell division	GO:0051781	2		intrinsic apoptotic signaling pathway	GO:0097193	1
regulation of mitotic cell cycle phase transition	GO:1901990	1		positive regulation of tumor necrosis factor secretion	GO:1904469	1
positive regulation of cell cycle G2/M phase transition	GO:1902751	1		negative regulation of anoikis	GO:2000811	3
regulation of G1/S transition of mitotic cell cycle	GO:2000045	1			Total	67
negative regulation of G1/S transition of mitotic cell cycle	GO:2000134	2
	Total	90

## Sheet: pantherGeneList GO
Uniprotkb	Emsemble	Protein name	Biological processes
A0A096LPE2	ENSG00000255071	SAA2-SAA4 readthrough;SAA2-SAA4;ortholog	cell chemotaxis(GO:0060326)
A0A1B0GV96	ENSG00000277639	Uncharacterized protein;LOC105371267;ortholog
A6NMK8	ENSG00000204767	Protein FAM196B;FAM196B;ortholog
A6NMZ7	ENSG00000206384	Collagen alpha-6(VI) chain;COL6A6;ortholog	cell adhesion(GO:0007155)
O00168	ENSG00000266964	Phospholemman;FXYD1;ortholog	ion transport(GO:0006811);potassium ion transport(GO:0006813);sodium ion transport(GO:0006814);chloride transport(GO:0006821);muscle contraction(GO:0006936);regulation of heart contraction(GO:0008016);negative regulation of protein glutathionylation(GO:0010734);ion transmembrane transport(GO:0034220);regulation of ion transport(GO:0043269);regulation of cardiac muscle cell membrane potential(GO:0…
O00339	ENSG00000132561	Matrilin-2;MATN2;ortholog	neuron migration(GO:0001764);growth plate cartilage chondrocyte morphogenesis(GO:0003429);axon guidance(GO:0007411);biological_process(GO:0008150);glial cell migration(GO:0008347);dendrite regeneration(GO:0031104);response to axon injury(GO:0048678)
O00533	ENSG00000134121	Neural cell adhesion molecule L1-like protein;CHL1;ortholog	neuron migration(GO:0001764);cell adhesion(GO:0007155);signal transduction(GO:0007165);axon guidance(GO:0007411);adult locomotory behavior(GO:0008344);exploration behavior(GO:0035640);negative regulation of neuron apoptotic process(GO:0043524);cognition(GO:0050890)
O00585	ENSG00000137077	C-C motif chemokine 21;CCL21;ortholog	establishment of T cell polarity(GO:0001768);immunological synapse formation(GO:0001771);positive regulation of cell-matrix adhesion(GO:0001954);dendritic cell chemotaxis(GO:0002407);monocyte chemotaxis(GO:0002548);positive regulation of dendritic cell antigen processing and presentation(GO:0002606);inflammatory response(GO:0006954);immune response(GO:0006955);G protein-coupled receptor signaling…
O00591	ENSG00000094755	Gamma-aminobutyric acid receptor subunit pi;GABRP;ortholog	signal transduction(GO:0007165);chemical synaptic transmission(GO:0007268);ion transmembrane transport(GO:0034220);regulation of membrane potential(GO:0042391);nervous system process(GO:0050877);chloride transmembrane transport(GO:1902476)
O00762	ENSG00000175063	Ubiquitin-conjugating enzyme E2 C;UBE2C;ortholog	mitotic anaphase(GO:0000090);ubiquitin-dependent protein catabolic process(GO:0006511);exit from mitosis(GO:0010458);free ubiquitin chain polymerization(GO:0010994);protein ubiquitination(GO:0016567);anaphase-promoting complex-dependent catabolic process(GO:0031145);positive regulation of exit from mitosis(GO:0031536);cell division(GO:0051301);protein K48-linked ubiquitination(GO:0070936);protein…
O00763	ENSG00000076555	Acetyl-CoA carboxylase 2;ACACB;ortholog	acetyl-CoA metabolic process(GO:0006084);fatty acid biosynthetic process(GO:0006633);carnitine shuttle(GO:0006853);negative regulation of gene expression(GO:0010629);positive regulation of lipid storage(GO:0010884);regulation of glucose metabolic process(GO:0010906);response to organic cyclic compound(GO:0014070);positive regulation of cellular metabolic process(GO:0031325);response to nutrient l…
O14511	ENSG00000158458	Pro-neuregulin-2, membrane-bound isoform;NRG2;ortholog	MAPK cascade(GO:0000165);signal transduction(GO:0007165);nervous system development(GO:0007399);intracellular signal transduction(GO:0035556);ERBB2 signaling pathway(GO:0038128);positive regulation of protein kinase B signaling(GO:0051897);regulation of cell motility(GO:2000145)
O14520	ENSG00000165269	Aquaporin-7;AQP7;ortholog	water transport(GO:0006833);glycerol transport(GO:0015793);transmembrane transport(GO:0055085);urea transmembrane transport(GO:0071918)
O14558	ENSG00000004776	Heat shock protein beta-6;HSPB6;ortholog	regulation of muscle contraction(GO:0006937);negative regulation of cardiac muscle cell apoptotic process(GO:0010667);positive regulation of angiogenesis(GO:0045766);chaperone-mediated protein folding(GO:0061077)
O14756	ENSG00000025423	17-beta-hydroxysteroid dehydrogenase type 6;HSD17B6;ortholog	androgen biosynthetic process(GO:0006702);androgen catabolic process(GO:0006710);electron transport chain(GO:0022900)
O14764	ENSG00000187730	Gamma-aminobutyric acid receptor subunit delta;GABRD;ortholog	signal transduction(GO:0007165);chemical synaptic transmission(GO:0007268);ion transmembrane transport(GO:0034220);regulation of membrane potential(GO:0042391);nervous system process(GO:0050877);regulation of postsynaptic membrane potential(GO:0060078);chloride transmembrane transport(GO:1902476)
O14829	ENSG00000086717	Serine/threonine-protein phosphatase with EF-hands 1;PPEF1;ortholog	protein dephosphorylation(GO:0006470);regulation of rhodopsin mediated signaling pathway(GO:0022400);detection of stimulus involved in sensory perception(GO:0050906)
O15061	ENSG00000182253	Synemin;SYNM;ortholog	fast-twitch skeletal muscle fiber contraction(GO:0031443);intermediate filament cytoskeleton organization(GO:0045104)
O15392	ENSG00000089685	Baculoviral IAP repeat-containing protein 5;BIRC5;ortholog	G2/M transition of mitotic cell cycle(GO:0000086);mitotic anaphase(GO:0000090);microtubule cytoskeleton organization(GO:0000226);mitotic prometaphase(GO:0000236);mitotic cell cycle(GO:0000278);mitotic cytokinesis(GO:0000281);double-strand break repair(GO:0006302);protein phosphorylation(GO:0006468);apoptotic process(GO:0006915);chromosome segregation(GO:0007059);mitotic spindle assembly checkpoin…
O43827	ENSG00000171819	Angiopoietin-related protein 7;ANGPTL7;ortholog	response to oxidative stress(GO:0006979)
O43915	ENSG00000165197	Vascular endothelial growth factor D;VEGFD;ortholog	angiogenesis(GO:0001525);response to hypoxia(GO:0001666);positive regulation of protein phosphorylation(GO:0001934);positive regulation of endothelial cell proliferation(GO:0001938);sprouting angiogenesis(GO:0002040);platelet degranulation(GO:0002576);cell population proliferation(GO:0008283);positive regulation of cell population proliferation(GO:0008284);response to bacterium(GO:0009617);vascul…
O60240	ENSG00000166819	Perilipin-1;PLIN1;ortholog	lipid metabolic process(GO:0006629);lipid catabolic process(GO:0016042)
O60543	ENSG00000176194	Cell death activator CIDE-A;CIDEA;ortholog	temperature homeostasis(GO:0001659);lipid metabolic process(GO:0006629);apoptotic process(GO:0006915);cell death(GO:0008219);positive regulation of sequestering of triglyceride(GO:0010890);lipid storage(GO:0019915);negative regulation of transforming growth factor beta receptor signaling pathway(GO:0030512);negative regulation of tumor necrosis factor production(GO:0032720);lipid droplet organiza…
O60939	ENSG00000149575	Sodium channel subunit beta-2;SCN2B;ortholog	chemical synaptic transmission(GO:0007268);nervous system development(GO:0007399);sodium ion transmembrane transport(GO:0035725);response to pyrethroid(GO:0046684);cardiac muscle contraction(GO:0060048);regulation of atrial cardiac muscle cell membrane depolarization(GO:0060371);cardiac muscle cell action potential involved in contraction(GO:0086002);membrane depolarization during cardiac muscle …
O75747	ENSG00000139144	Phosphatidylinositol 4-phosphate 3-kinase C2 domain-containing subunit gamma;PIK3C2G;ortholog	phosphatidylinositol biosynthetic process(GO:0006661);chemotaxis(GO:0006935);phosphatidylinositol 3-kinase signaling(GO:0014065);cell migration(GO:0016477);phosphatidylinositol-3-phosphate biosynthetic process(GO:0036092);viral RNA genome replication(GO:0039694);phosphatidylinositol phosphorylation(GO:0046854);phosphatidylinositol-mediated signaling(GO:0048015)
O75751	ENSG00000146477	Solute carrier family 22 member 3;SLC22A3;ortholog	drug transmembrane transport(GO:0006855);organic cation transport(GO:0015695);quaternary ammonium group transport(GO:0015697);regulation of appetite(GO:0032098);histamine uptake(GO:0051615);purine-containing compound transmembrane transport(GO:0072530);dopamine uptake(GO:0090494);toxin transport(GO:1901998)
O75891	ENSG00000144908	Cytosolic 10-formyltetrahydrofolate dehydrogenase;ALDH1L1;ortholog	one-carbon metabolic process(GO:0006730);biosynthetic process(GO:0009058);10-formyltetrahydrofolate catabolic process(GO:0009258);folic acid metabolic process(GO:0046655);oxidation-reduction process(GO:0055114)
O75936	ENSG00000129151	Gamma-butyrobetaine dioxygenase;BBOX1;ortholog	carnitine biosynthetic process(GO:0045329);oxidation-reduction process(GO:0055114)
O94911	ENSG00000141338	ATP-binding cassette sub-family A member 8;ABCA8;ortholog	lipid transport(GO:0006869);ion transmembrane transport(GO:0034220);transmembrane transport(GO:0055085)
O95235	ENSG00000112984	Kinesin-like protein KIF20A;KIF20A;ortholog	mitotic cytokinesis(GO:0000281);microtubule bundle formation(GO:0001578);microtubule-based movement(GO:0007018);protein transport(GO:0015031);vesicle-mediated transport(GO:0016192);regulation of cytokinesis(GO:0032465);midbody abscission(GO:0061952)
O95239	ENSG00000090889	Chromosome-associated kinesin KIF4A;KIF4A;ortholog	mitotic cytokinesis(GO:0000281);retrograde vesicle-mediated transport, Golgi to endoplasmic reticulum(GO:0006890);organelle organization(GO:0006996);microtubule-based movement(GO:0007018);mitotic spindle organization(GO:0007052);anterograde axonal transport(GO:0008089);antigen processing and presentation of exogenous peptide antigen via MHC class II(GO:0019886);mitotic spindle midzone assembly(GO…
O95388	ENSG00000104415	WNT1-inducible-signaling pathway protein 1;WISP1;ortholog	osteoblast differentiation(GO:0001649);cell adhesion(GO:0007155);signal transduction(GO:0007165);cell-cell signaling(GO:0007267);positive regulation of smooth muscle cell migration(GO:0014911);Wnt signaling pathway(GO:0016055);positive regulation of Wnt signaling pathway(GO:0030177);osteoclast differentiation(GO:0030316);negative regulation of chondrocyte differentiation(GO:0032331);glucose homeo…
O95760	ENSG00000137033	Interleukin-33;IL33;ortholog	microglial cell activation involved in immune response(GO:0002282);negative regulation of leukocyte migration(GO:0002686);negative regulation of T-helper 1 type immune response(GO:0002826);positive regulation of type 2 immune response(GO:0002830);protein deubiquitination(GO:0016579);positive regulation of proteasomal ubiquitin-dependent protein catabolic process(GO:0032436);negative regulation of…
O95810	ENSG00000168497	Caveolae-associated protein 2;CAVIN2;ortholog	plasma membrane tubulation(GO:0097320)
O95841	ENSG00000116194	Angiopoietin-related protein 1;ANGPTL1;ortholog	transmembrane receptor protein tyrosine kinase signaling pathway(GO:0007169)
O95990	ENSG00000168309	Protein FAM107A;FAM107A;ortholog	regulation of cell growth(GO:0001558);cell cycle(GO:0007049);actin filament polymerization(GO:0030041);positive regulation of cell migration(GO:0030335);positive regulation of protein ubiquitination(GO:0031398);regulation of protein stability(GO:0031647);cellular response to nutrient levels(GO:0031669);regulation of actin cytoskeleton organization(GO:0032956);cognition(GO:0050890);actin filament …
P00325	ENSG00000196616	Alcohol dehydrogenase 1B;ADH1B;ortholog	ethanol oxidation(GO:0006069);retinol metabolic process(GO:0042572);retinoic acid metabolic process(GO:0042573);oxidation-reduction process(GO:0055114)
P00326	ENSG00000248144	Alcohol dehydrogenase 1C;ADH1C;ortholog	ethanol oxidation(GO:0006069);retinol metabolic process(GO:0042572);retinoic acid metabolic process(GO:0042573);oxidation-reduction process(GO:0055114)
P00746	ENSG00000197766	Complement factor D;CFD;ortholog	platelet degranulation(GO:0002576);proteolysis(GO:0006508);complement activation(GO:0006956);complement activation, alternative pathway(GO:0006957);Notch signaling pathway(GO:0007219);response to bacterium(GO:0009617);neutrophil degranulation(GO:0043312)
P01210	ENSG00000181195	Proenkephalin-A;PENK;ortholog	osteoblast differentiation(GO:0001649);behavioral fear response(GO:0001662);response to hypoxia(GO:0001666);startle response(GO:0001964);aggressive behavior(GO:0002118);signal transduction(GO:0007165);G protein-coupled receptor signaling pathway(GO:0007186);neuropeptide signaling pathway(GO:0007218);chemical synaptic transmission(GO:0007268);aging(GO:0007568);response to radiation(GO:0009314);gli…
P01833	ENSG00000162896	Polymeric immunoglobulin receptor;PIGR;ortholog	detection of chemical stimulus involved in sensory perception of bitter taste(GO:0001580);retina homeostasis(GO:0001895);immunoglobulin transcytosis in epithelial cells mediated by polymeric immunoglobulin receptor(GO:0002415);epidermal growth factor receptor signaling pathway(GO:0007173);Fc receptor signaling pathway(GO:0038093);receptor clustering(GO:0043113);neutrophil degranulation(GO:0043312)
P02511	ENSG00000109846	Alpha-crystallin B chain;CRYAB;ortholog	response to hypoxia(GO:0001666);lens development in camera-type eye(GO:0002088);protein folding(GO:0006457);muscle contraction(GO:0006936);tubulin complex assembly(GO:0007021);muscle organ development(GO:0007517);multicellular organism aging(GO:0010259);regulation of cell death(GO:0010941);negative regulation of cell growth(GO:0030308);microtubule polymerization or depolymerization(GO:0031109);re…
P02533	ENSG00000186847	Keratin, type I cytoskeletal 14;KRT14;ortholog	aging(GO:0007568);epidermis development(GO:0008544);response to zinc ion(GO:0010043);response to ionizing radiation(GO:0010212);keratinization(GO:0031424);hemidesmosome assembly(GO:0031581);hair cycle(GO:0042633);intermediate filament bundle assembly(GO:0045110);cornification(GO:0070268)
P02751	ENSG00000115414	Fibronectin;FN1;ortholog	angiogenesis(GO:0001525);regulation of protein phosphorylation(GO:0001932);platelet degranulation(GO:0002576);acute-phase response(GO:0006953);cell-substrate junction assembly(GO:0007044);cell adhesion(GO:0007155);calcium-independent cell-matrix adhesion(GO:0007161);positive regulation of cell population proliferation(GO:0008284);regulation of cell shape(GO:0008360);response to wounding(GO:000961…
P02753	ENSG00000138207	Retinol-binding protein 4;RBP4;ortholog	retinoid metabolic process(GO:0001523);eye development(GO:0001654);gluconeogenesis(GO:0006094);heart development(GO:0007507);visual perception(GO:0007601);maintenance of gastrointestinal epithelium(GO:0030277);lung development(GO:0030324);positive regulation of insulin secretion(GO:0032024);response to retinoic acid(GO:0032526);retinol transport(GO:0034633);retinol metabolic process(GO:0042572);g…
P02768	ENSG00000163631	Serum albumin;ALB;ortholog	retina homeostasis(GO:0001895);platelet degranulation(GO:0002576);transport(GO:0006810);receptor-mediated endocytosis(GO:0006898);cellular response to starvation(GO:0009267);negative regulation of protein oligomerization(GO:0032460);high-density lipoprotein particle remodeling(GO:0034375);negative regulation of apoptotic process(GO:0043066);negative regulation of programmed cell death(GO:0043069)…
P02787	ENSG00000091513	Serotransferrin;TF;ortholog	retina homeostasis(GO:0001895);platelet degranulation(GO:0002576);cellular iron ion homeostasis(GO:0006879);regulation of protein stability(GO:0031647);transferrin transport(GO:0033572);iron ion transmembrane transport(GO:0034755);regulation of iron ion transport(GO:0034756);post-translational protein modification(GO:0043687);cellular protein metabolic process(GO:0044267);positive regulation of r…
P03956	ENSG00000196611	Interstitial collagenase;MMP1;ortholog	proteolysis(GO:0006508);viral process(GO:0016032);cytokine-mediated signaling pathway(GO:0019221);extracellular matrix disassembly(GO:0022617);extracellular matrix organization(GO:0030198);collagen catabolic process(GO:0030574);positive regulation of protein oligomerization(GO:0032461);cellular protein metabolic process(GO:0044267);leukocyte migration(GO:0050900)
P04114	ENSG00000084674	Apolipoprotein B-100;APOB;ortholog	retinoid metabolic process(GO:0001523);in utero embryonic development(GO:0001701);toll-like receptor signaling pathway(GO:0002224);triglyceride mobilization(GO:0006642);lipid transport(GO:0006869);receptor-mediated endocytosis(GO:0006898);spermatogenesis(GO:0007283);nervous system development(GO:0007399);cholesterol metabolic process(GO:0008203);fertilization(GO:0009566);response to virus(GO:0009…
P04271	ENSG00000160307	Protein S100-B;S100B;ortholog	axonogenesis(GO:0007409);central nervous system development(GO:0007417);learning or memory(GO:0007611);memory(GO:0007613);positive regulation of cell population proliferation(GO:0008284);regulation of cell shape(GO:0008360);positive regulation of myelination(GO:0031643);positive regulation of apoptotic process(GO:0043065);positive regulation of I-kappaB kinase/NF-kappaB signaling(GO:0043123);inna…
P05452	ENSG00000163815	Tetranectin;CLEC3B;ortholog	ossification(GO:0001503);platelet degranulation(GO:0002576);positive regulation of plasminogen activation(GO:0010756);bone mineralization(GO:0030282);cellular response to organic substance(GO:0071310);cellular response to transforming growth factor beta stimulus(GO:0071560)
P06731	ENSG00000105388	Carcinoembryonic antigen-related cell adhesion molecule 5;CEACAM5;ortholog	apoptotic process(GO:0006915);homophilic cell adhesion via plasma membrane adhesion molecules(GO:0007156);heterophilic cell-cell adhesion via plasma membrane cell adhesion molecules(GO:0007157);negative regulation of myotube differentiation(GO:0010832);homotypic cell-cell adhesion(GO:0034109);negative regulation of apoptotic process(GO:0043066);leukocyte migration(GO:0050900);negative regulation …
P06858	ENSG00000175445	Lipoprotein lipase;LPL;ortholog	retinoid metabolic process(GO:0001523);lipid metabolic process(GO:0006629);fatty acid metabolic process(GO:0006631);fatty acid biosynthetic process(GO:0006633);triglyceride metabolic process(GO:0006641);phospholipid metabolic process(GO:0006644);response to cold(GO:0009409);response to bacterium(GO:0009617);response to glucose(GO:0009749);positive regulation of macrophage derived foam cell differ…
P07451	ENSG00000164879	Carbonic anhydrase 3;CA3;ortholog	response to oxidative stress(GO:0006979);response to bacterium(GO:0009617);bicarbonate transport(GO:0015701);dephosphorylation(GO:0016311);response to ethanol(GO:0045471)
P08263	ENSG00000243955	Glutathione S-transferase A1;GSTA1;ortholog	prostaglandin metabolic process(GO:0006693);glutathione metabolic process(GO:0006749);xenobiotic metabolic process(GO:0006805);epithelial cell differentiation(GO:0030855);linoleic acid metabolic process(GO:0043651);oxidation-reduction process(GO:0055114);cellular oxidant detoxification(GO:0098869);glutathione derivative biosynthetic process(GO:1901687)
P08473	ENSG00000196549	Neprilysin;MME;ortholog	kidney development(GO:0001822);placenta development(GO:0001890);angiotensin maturation(GO:0002003);proteolysis(GO:0006508);peptide metabolic process(GO:0006518);aging(GO:0007568);learning or memory(GO:0007611);sensory perception of pain(GO:0019233);lung development(GO:0030324);neutrophil degranulation(GO:0043312);creatinine metabolic process(GO:0046449);amyloid-beta metabolic process(GO:0050435);…
P08476	ENSG00000122641	Inhibin beta A chain;INHBA;ortholog	G1/S transition of mitotic cell cycle(GO:0000082);ovarian follicle development(GO:0001541);hair follicle development(GO:0001942);hematopoietic progenitor cell differentiation(GO:0002244);regulation of transcription by RNA polymerase II(GO:0006357);defense response(GO:0006952);cell cycle arrest(GO:0007050);cell surface receptor signaling pathway(GO:0007166);cell-cell signaling(GO:0007267);nervous …
P09038	ENSG00000138685	Fibroblast growth factor 2;FGF2;ortholog	MAPK cascade(GO:0000165);activation of MAPK activity(GO:0000187);branching involved in ureteric bud morphogenesis(GO:0001658);positive regulation of endothelial cell proliferation(GO:0001938);cell migration involved in sprouting angiogenesis(GO:0002042);phosphatidylinositol biosynthetic process(GO:0006661);chemotaxis(GO:0006935);signal transduction(GO:0007165);Ras protein signal transduction(GO:0…
P0C862	ENSG00000240654	Complement C1q and tumor necrosis factor-related protein 9A;C1QTNF9;ortholog	signal transduction(GO:0007165)
P0DJI8	ENSG00000173432	Serum amyloid A-1 protein;SAA1;ortholog	activation of MAPK activity(GO:0000187);receptor-mediated endocytosis(GO:0006898);acute-phase response(GO:0006953);G protein-coupled receptor signaling pathway(GO:0007186);positive regulation of cytosolic calcium ion concentration(GO:0007204);cytokine-mediated signaling pathway(GO:0019221);platelet activation(GO:0030168);neutrophil chemotaxis(GO:0030593);cellular protein metabolic process(GO:0044…
P0DJI9	ENSG00000134339	Serum amyloid A-2 protein;SAA2;ortholog	acute-phase response(GO:0006953);positive chemotaxis(GO:0050918);cell chemotaxis(GO:0060326)
P10244	ENSG00000101057	Myb-related protein B;MYBL2;ortholog	mitotic cell cycle(GO:0000278);regulation of transcription by RNA polymerase II(GO:0006357);positive regulation of neuron apoptotic process(GO:0043525);positive regulation of transcription, DNA-templated(GO:0045893);positive regulation of transcription by RNA polymerase II(GO:0045944);regulation of cell cycle(GO:0051726);mitotic spindle assembly(GO:0090307);cellular response to leukemia inhibitor…
P10721	ENSG00000157404	Mast/stem cell growth factor receptor Kit;KIT;ortholog	MAPK cascade(GO:0000165);activation of MAPK activity(GO:0000187);ovarian follicle development(GO:0001541);hematopoietic progenitor cell differentiation(GO:0002244);myeloid progenitor cell differentiation(GO:0002318);lymphoid progenitor cell differentiation(GO:0002320);immature B cell differentiation(GO:0002327);dendritic cell cytokine production(GO:0002371);mast cell chemotaxis(GO:0002551);regula…
P11388	ENSG00000131747	DNA topoisomerase 2-alpha;TOP2A;ortholog	resolution of meiotic recombination intermediates(GO:0000712);sister chromatid segregation(GO:0000819);hematopoietic progenitor cell differentiation(GO:0002244);DNA topological change(GO:0006265);DNA ligation(GO:0006266);cellular response to DNA damage stimulus(GO:0006974);chromosome segregation(GO:0007059);female meiotic nuclear division(GO:0007143);apoptotic chromosome condensation(GO:0030263);…
P11532	ENSG00000198947	Dystrophin;DMD;ortholog	positive regulation of cell-matrix adhesion(GO:0001954);regulation of heart rate(GO:0002027);regulation of transcription, DNA-templated(GO:0006355);cytoskeleton organization(GO:0007010);muscle organ development(GO:0007517);skeletal muscle tissue development(GO:0007519);aging(GO:0007568);establishment of blood-nerve barrier(GO:0008065);positive regulation of cell population proliferation(GO:000828…
P12107	ENSG00000060718	Collagen alpha-1(XI) chain;COL11A1;ortholog	cartilage condensation(GO:0001502);ossification(GO:0001503);chondrocyte development(GO:0002063);proteoglycan metabolic process(GO:0006029);visual perception(GO:0007601);sensory perception of sound(GO:0007605);extracellular matrix organization(GO:0030198);collagen fibril organization(GO:0030199);endodermal cell differentiation(GO:0035987);tendon development(GO:0035989);inner ear morphogenesis(GO:0…
P12645	ENSG00000152785	Bone morphogenetic protein 3;BMP3;ortholog	skeletal system development(GO:0001501);osteoblast differentiation(GO:0001649);cell-cell signaling(GO:0007267);positive regulation of pathway-restricted SMAD protein phosphorylation(GO:0010862);regulation of apoptotic process(GO:0042981);regulation of MAPK cascade(GO:0043408);cell development(GO:0048468);cartilage development(GO:0051216);SMAD protein signal transduction(GO:0060395)
P13647	ENSG00000186081	Keratin, type II cytoskeletal 5;KRT5;ortholog	cytoskeleton organization(GO:0007010);epidermis development(GO:0008544);keratinization(GO:0031424);hemidesmosome assembly(GO:0031581);cornification(GO:0070268)
P13805	ENSG00000105048	Troponin T, slow skeletal muscle;TNNT1;ortholog	skeletal muscle contraction(GO:0003009);muscle contraction(GO:0006936);regulation of muscle contraction(GO:0006937);transition between fast and slow fiber(GO:0014883);muscle filament sliding(GO:0030049);slow-twitch skeletal muscle fiber contraction(GO:0031444);sarcomere organization(GO:0045214);negative regulation of muscle contraction(GO:0045932);cardiac muscle contraction(GO:0060048)
P14136	ENSG00000131095	Glial fibrillary acidic protein;GFAP;ortholog	response to wounding(GO:0009611);positive regulation of Schwann cell proliferation(GO:0010625);negative regulation of neuron projection development(GO:0010977);astrocyte development(GO:0014002);extracellular matrix organization(GO:0030198);neuron projection regeneration(GO:0031102);regulation of protein complex assembly(GO:0043254);intermediate filament organization(GO:0045109);regulation of neur…
P14672	ENSG00000181856	Solute carrier family 2, facilitated glucose transporter member 4;SLC2A4;ortholog	carbohydrate metabolic process(GO:0005975);amylopectin biosynthetic process(GO:0010021);cellular response to insulin stimulus(GO:0032869);glucose homeostasis(GO:0042593);glucose import in response to insulin stimulus(GO:0044381);response to ethanol(GO:0045471);glucose import(GO:0046323);brown fat cell differentiation(GO:0050873);cellular response to tumor necrosis factor(GO:0071356);cellular resp…
P15085	ENSG00000091704	Carboxypeptidase A1;CPA1;ortholog	proteolysis(GO:0006508)
P15090	ENSG00000170323	Fatty acid-binding protein, adipocyte;FABP4;ortholog	cytokine production(GO:0001816);negative regulation of protein kinase activity(GO:0006469);response to bacterium(GO:0009617);long-chain fatty acid transport(GO:0015909);triglyceride catabolic process(GO:0019433);cholesterol homeostasis(GO:0042632);negative regulation of transcription, DNA-templated(GO:0045892);positive regulation of inflammatory response(GO:0050729);white fat cell differentiation…
P16066	ENSG00000169418	Atrial natriuretic peptide receptor 1;NPR1;ortholog	cGMP biosynthetic process(GO:0006182);protein phosphorylation(GO:0006468);signal transduction(GO:0007165);cell surface receptor signaling pathway(GO:0007166);receptor guanylyl cyclase signaling pathway(GO:0007168);G protein-coupled receptor signaling pathway(GO:0007186);body fluid secretion(GO:0007589);regulation of blood pressure(GO:0008217);positive regulation of cGMP-mediated signaling(GO:0010…
P16671	ENSG00000135218	Platelet glycoprotein 4;CD36;ortholog	negative regulation of transcription by RNA polymerase II(GO:0000122);positive regulation of cell-matrix adhesion(GO:0001954);toll-like receptor signaling pathway(GO:0002224);antigen processing and presentation of exogenous peptide antigen via MHC class I, TAP-dependent(GO:0002479);production of molecular mediator involved in inflammatory response(GO:0002532);platelet degranulation(GO:0002576);My…
P17661	ENSG00000175084	Desmin;DES;ortholog	muscle contraction(GO:0006936);cytoskeleton organization(GO:0007010);regulation of heart contraction(GO:0008016);muscle filament sliding(GO:0030049);intermediate filament organization(GO:0045109)
P17735	ENSG00000198650	Tyrosine aminotransferase;TAT;ortholog	2-oxoglutarate metabolic process(GO:0006103);glutamate metabolic process(GO:0006536);L-phenylalanine catabolic process(GO:0006559);tyrosine catabolic process(GO:0006572);response to oxidative stress(GO:0006979);biosynthetic process(GO:0009058);response to mercury ion(GO:0046689);response to glucocorticoid(GO:0051384)
P19875	ENSG00000081041	C-X-C motif chemokine 2;CXCL2;ortholog	response to molecule of bacterial origin(GO:0002237);chemotaxis(GO:0006935);inflammatory response(GO:0006954);immune response(GO:0006955);G protein-coupled receptor signaling pathway(GO:0007186);cytokine-mediated signaling pathway(GO:0019221);neutrophil chemotaxis(GO:0030593);leukocyte chemotaxis(GO:0030595);antimicrobial humoral immune response mediated by antimicrobial peptide(GO:0061844);chemo…
P20671	ENSG00000196866	Histone H2A type 1-D;HIST1H2AD;ortholog	chromatin organization(GO:0006325);biological_process(GO:0008150)
P21397	ENSG00000189221	Amine oxidase [flavin-containing] A;MAOA;ortholog	cellular biogenic amine metabolic process(GO:0006576);positive regulation of signal transduction(GO:0009967);cytokine-mediated signaling pathway(GO:0019221);neurotransmitter metabolic process(GO:0042133);neurotransmitter catabolic process(GO:0042135);dopamine catabolic process(GO:0042420);oxidation-reduction process(GO:0055114)
P21695	ENSG00000167588	Glycerol-3-phosphate dehydrogenase [NAD(+)], cytoplasmic;GPD1;ortholog	glycerol-3-phosphate metabolic process(GO:0006072);gluconeogenesis(GO:0006094);NADH oxidation(GO:0006116);glycerophosphate shuttle(GO:0006127);phosphatidic acid biosynthetic process(GO:0006654);positive regulation of glycolytic process(GO:0045821);glycerol-3-phosphate catabolic process(GO:0046168);cellular response to cAMP(GO:0071320);cellular response to tumor necrosis factor(GO:0071356)
P22003	ENSG00000112175	Bone morphogenetic protein 5;BMP5;ortholog	skeletal system development(GO:0001501);ossification(GO:0001503);endocardial cushion formation(GO:0003272);type B pancreatic cell development(GO:0003323);pericardium morphogenesis(GO:0003344);pattern specification process(GO:0007389);positive regulation of cell population proliferation(GO:0008284);negative regulation of cell population proliferation(GO:0008285);negative regulation of epithelial t…
P22105	ENSG00000168477	Tenascin-X;TNXB;ortholog	cell adhesion(GO:0007155);actin cytoskeleton organization(GO:0030036);collagen fibril organization(GO:0030199);collagen metabolic process(GO:0032963);elastic fiber assembly(GO:0048251)
P22352	ENSG00000211445	Glutathione peroxidase 3;GPX3;ortholog	response to oxidative stress(GO:0006979);response to lipid hydroperoxide(GO:0006982);cellular response to oxidative stress(GO:0034599);hydrogen peroxide catabolic process(GO:0042744);protein homotetramerization(GO:0051289);oxidation-reduction process(GO:0055114);cellular oxidant detoxification(GO:0098869)
P22748	ENSG00000167434	Carbonic anhydrase 4;CA4;ortholog	bicarbonate transport(GO:0015701)
P23141	ENSG00000198848	Liver carboxylesterase 1;CES1;ortholog	angiotensin maturation(GO:0002003);cholesterol biosynthetic process(GO:0006695);xenobiotic metabolic process(GO:0006805);response to toxic substance(GO:0009636);lipid catabolic process(GO:0016042);epithelial cell differentiation(GO:0030855);medium-chain fatty acid metabolic process(GO:0051791);cholesterol ester hydrolysis involved in cholesterol transport(GO:0090122)
P23471	ENSG00000106278	Receptor-type tyrosine-protein phosphatase zeta;PTPRZ1;ortholog	hematopoietic progenitor cell differentiation(GO:0002244);protein dephosphorylation(GO:0006470);axonogenesis(GO:0007409);central nervous system development(GO:0007417);learning or memory(GO:0007611);cytokine-mediated signaling pathway(GO:0019221);regulation of myelination(GO:0031641);peptidyl-tyrosine dephosphorylation(GO:0035335);negative regulation of neuron apoptotic process(GO:0043524);oligod…
P24347	ENSG00000099953	Stromelysin-3;MMP11;ortholog	proteolysis(GO:0006508);multicellular organism development(GO:0007275);extracellular matrix disassembly(GO:0022617);extracellular matrix organization(GO:0030198);collagen fibril organization(GO:0030199);collagen catabolic process(GO:0030574);negative regulation of fat cell differentiation(GO:0045599);basement membrane organization(GO:0071711)
P24387	ENSG00000145708	Corticotropin-releasing factor-binding protein;CRHBP;ortholog	synaptic transmission, dopaminergic(GO:0001963);maternal aggressive behavior(GO:0002125);inflammatory response(GO:0006954);signal transduction(GO:0007165);female pregnancy(GO:0007565);learning or memory(GO:0007611);hormone-mediated signaling pathway(GO:0009755);cellular response to drug(GO:0035690);cellular response to potassium ion(GO:0035865);regulated exocytosis(GO:0045055);behavioral response…
P24592	ENSG00000167779	Insulin-like growth factor-binding protein 6;IGFBP6;ortholog	signal transduction(GO:0007165);negative regulation of cell population proliferation(GO:0008285);regulation of insulin-like growth factor receptor signaling pathway(GO:0043567);cellular protein metabolic process(GO:0044267);negative regulation of canonical Wnt signaling pathway(GO:0090090)
P25103	ENSG00000115353	Substance-P receptor;TACR1;ortholog	inflammatory response(GO:0006954);G protein-coupled receptor signaling pathway(GO:0007186);phospholipase C-activating G protein-coupled receptor signaling pathway(GO:0007200);positive regulation of cytosolic calcium ion concentration(GO:0007204);tachykinin receptor signaling pathway(GO:0007217);detection of abiotic stimulus(GO:0009582);response to pain(GO:0048265);regulation of uterine smooth mus…
P25815	ENSG00000163993	Protein S100-P;S100P;ortholog	response to organic substance(GO:0010033);neutrophil degranulation(GO:0043312);endothelial cell migration(GO:0043542)
P26992	ENSG00000122756	Ciliary neurotrophic factor receptor subunit alpha;CNTFR;ortholog	suckling behavior(GO:0001967);brainstem development(GO:0003360);signal transduction(GO:0007165);nervous system development(GO:0007399);sex differentiation(GO:0007548);positive regulation of cell population proliferation(GO:0008284);cytokine-mediated signaling pathway(GO:0019221);negative regulation of neuron apoptotic process(GO:0043524);skeletal muscle organ development(GO:0060538);ciliary neuro…
P27469	ENSG00000123689	G0/G1 switch protein 2;G0S2;ortholog	regulation of lipid metabolic process(GO:0019216);extrinsic apoptotic signaling pathway(GO:0097191);positive regulation of cold-induced thermogenesis(GO:0120162);positive regulation of extrinsic apoptotic signaling pathway(GO:2001238)
P28330	ENSG00000115361	Long-chain specific acyl-CoA dehydrogenase, mitochondrial;ACADL;ortholog	temperature homeostasis(GO:0001659);fatty acid beta-oxidation(GO:0006635);carnitine metabolic process, CoA-linked(GO:0019254);fatty acid beta-oxidation using acyl-CoA dehydrogenase(GO:0033539);carnitine catabolic process(GO:0042413);long-chain fatty acid catabolic process(GO:0042758);cellular lipid catabolic process(GO:0044242);negative regulation of fatty acid biosynthetic process(GO:0045717);ne…
P29033	ENSG00000165474	Gap junction beta-2 protein;GJB2;ortholog	response to ischemia(GO:0002931);cell-cell signaling(GO:0007267);aging(GO:0007568);sensory perception of sound(GO:0007605);gap junction assembly(GO:0016264);response to estradiol(GO:0032355);response to lipopolysaccharide(GO:0032496);response to retinoic acid(GO:0032526);response to progesterone(GO:0032570);cellular response to oxidative stress(GO:0034599);response to human chorionic gonadotropin…
P30307	ENSG00000158402	M-phase inducer phosphatase 3;CDC25C;ortholog	regulation of cyclin-dependent protein serine/threonine kinase activity(GO:0000079);G2/M transition of mitotic cell cycle(GO:0000086);DNA damage response, signal transduction by p53 class mediator resulting in cell cycle arrest(GO:0006977);regulation of mitotic nuclear division(GO:0007088);spermatogenesis(GO:0007283);cell population proliferation(GO:0008283);positive regulation of G2/M transition…
P30518	ENSG00000126895	Vasopressin V2 receptor;AVPR2;ortholog	regulation of systemic arterial blood pressure by vasopressin(GO:0001992);positive regulation of systemic arterial blood pressure(GO:0003084);renal water homeostasis(GO:0003091);G protein-coupled receptor signaling pathway(GO:0007186);adenylate cyclase-modulating G protein-coupled receptor signaling pathway(GO:0007188);activation of adenylate cyclase activity(GO:0007190);I-kappaB kinase/NF-kappaB…
P30559	ENSG00000180914	Oxytocin receptor;OXTR;ortholog	suckling behavior(GO:0001967);response to amphetamine(GO:0001975);regulation of systemic arterial blood pressure by vasopressin(GO:0001992);muscle contraction(GO:0006936);cell surface receptor signaling pathway(GO:0007166);G protein-coupled receptor signaling pathway(GO:0007186);positive regulation of cytosolic calcium ion concentration(GO:0007204);heart development(GO:0007507);female pregnancy(G…
P30838	ENSG00000108602	Aldehyde dehydrogenase, dimeric NADP-preferring;ALDH3A1;ortholog	response to hypoxia(GO:0001666);cellular aldehyde metabolic process(GO:0006081);xenobiotic metabolic process(GO:0006805);aging(GO:0007568);response to nutrient(GO:0007584);positive regulation of cell population proliferation(GO:0008284);response to drug(GO:0042493);response to glucocorticoid(GO:0051384);response to cAMP(GO:0051591);oxidation-reduction process(GO:0055114)
P31350	ENSG00000171848	Ribonucleoside-diphosphate reductase subunit M2;RRM2;ortholog	regulation of transcription involved in G1/S transition of mitotic cell cycle(GO:0000083);DNA replication(GO:0006260);deoxyribonucleotide biosynthetic process(GO:0009263);nucleobase-containing small molecule interconversion(GO:0015949);protein heterotetramerization(GO:0051290);oxidation-reduction process(GO:0055114);negative regulation of G0 to G1 transition(GO:0070317)
P34130	ENSG00000225950	Neurotrophin-4;NTF4;ortholog	signal transduction(GO:0007165);transmembrane receptor protein tyrosine kinase signaling pathway(GO:0007169);activation of phospholipase C activity(GO:0007202);ganglion mother cell fate determination(GO:0007402);peripheral nervous system development(GO:0007422);memory(GO:0007613);long-term memory(GO:0007616);sensory organ boundary specification(GO:0008052);adult locomotory behavior(GO:0008344);ep…
P35348	ENSG00000120907	Alpha-1A adrenergic receptor;ADRA1A;ortholog	negative regulation of heart rate involved in baroreceptor response to increased systemic arterial blood pressure(GO:0001985);norepinephrine-epinephrine vasoconstriction involved in regulation of systemic arterial blood pressure(GO:0001994);positive regulation of heart rate by epinephrine-norepinephrine(GO:0001996);positive regulation of the force of heart contraction by epinephrine-norepinephrin…
P35499	ENSG00000007314	Sodium channel protein type 4 subunit alpha;SCN4A;ortholog	sodium ion transport(GO:0006814);muscle contraction(GO:0006936);neuronal action potential(GO:0019228);regulation of ion transmembrane transport(GO:0034765);sodium ion transmembrane transport(GO:0035725);membrane depolarization during action potential(GO:0086010);regulation of skeletal muscle contraction by action potential(GO:0100001)
P35558	ENSG00000124253	Phosphoenolpyruvate carboxykinase, cytosolic [GTP];PCK1;ortholog	glucose metabolic process(GO:0006006);pyruvate metabolic process(GO:0006090);gluconeogenesis(GO:0006094);oxaloacetate metabolic process(GO:0006107);internal protein amino acid acetylation(GO:0006475);aging(GO:0007568);response to activity(GO:0014823);propionate catabolic process(GO:0019543);response to lipopolysaccharide(GO:0032496);response to insulin(GO:0032868);cellular response to insulin sti…
P35749	ENSG00000133392	Myosin-11;MYH11;ortholog	muscle contraction(GO:0006936);smooth muscle contraction(GO:0006939);skeletal muscle myosin thick filament assembly(GO:0030241);elastic fiber assembly(GO:0048251);cardiac muscle fiber development(GO:0048739)
P40126	ENSG00000080166	L-dopachrome tautomerase;DCT;ortholog	positive regulation of neuroblast proliferation(GO:0002052);melanin biosynthetic process from tyrosine(GO:0006583);epidermis development(GO:0008544);ventricular zone neuroblast division(GO:0021847);melanin biosynthetic process(GO:0042438);developmental pigmentation(GO:0048066);cell development(GO:0048468);oxidation-reduction process(GO:0055114)
P41159	ENSG00000174697	Leptin;LEP;ortholog	negative regulation of transcription by RNA polymerase II(GO:0000122);angiogenesis(GO:0001525);ovulation from ovarian follicle(GO:0001542);response to hypoxia(GO:0001666);placenta development(GO:0001890);regulation of endothelial cell proliferation(GO:0001936);response to dietary excess(GO:0002021);cardiac muscle hypertrophy(GO:0003300);glucose metabolic process(GO:0006006);regulation of gluconeo…
P42658	ENSG00000130226	Dipeptidyl aminopeptidase-like protein 6;DPP6;ortholog	proteolysis(GO:0006508);protein localization to plasma membrane(GO:0072659);regulation of potassium ion transmembrane transport(GO:1901379)
P45378	ENSG00000130595	Troponin T, fast skeletal muscle;TNNT3;ortholog	skeletal muscle contraction(GO:0003009);muscle contraction(GO:0006936);regulation of striated muscle contraction(GO:0006942);muscle filament sliding(GO:0030049);regulation of ATPase activity(GO:0043462);sarcomere organization(GO:0045214);cardiac muscle contraction(GO:0060048)
P45381	ENSG00000108381	Aspartoacylase;ASPA;ortholog	aspartate catabolic process(GO:0006533);cellular amino acid biosynthetic process(GO:0008652);aspartate family amino acid metabolic process(GO:0009066);central nervous system myelination(GO:0022010);positive regulation of oligodendrocyte differentiation(GO:0048714)
P45452	ENSG00000137745	Collagenase 3;MMP13;ortholog	endochondral ossification(GO:0001958);growth plate cartilage development(GO:0003417);proteolysis(GO:0006508);extracellular matrix disassembly(GO:0022617);extracellular matrix organization(GO:0030198);bone mineralization(GO:0030282);collagen catabolic process(GO:0030574);cellular protein metabolic process(GO:0044267);bone morphogenesis(GO:0060349);response to amyloid-beta(GO:1904645)
P48058	ENSG00000152578	Glutamate receptor 4;GRIA4;ortholog	glutamate receptor signaling pathway(GO:0007215);ion transmembrane transport(GO:0034220);ionotropic glutamate receptor signaling pathway(GO:0035235);regulation of NMDA receptor activity(GO:2000310)
P48740	ENSG00000127241	Mannan-binding lectin serine protease 1;MASP1;ortholog	complement activation, lectin pathway(GO:0001867);proteolysis(GO:0006508);receptor-mediated endocytosis(GO:0006898);complement activation(GO:0006956);negative regulation of complement activation(GO:0045916)
P48775	ENSG00000151790	Tryptophan 2,3-dioxygenase;TDO2;ortholog	tryptophan catabolic process(GO:0006569);tryptophan catabolic process to kynurenine(GO:0019441);tryptophan catabolic process to acetyl-CoA(GO:0019442);protein homotetramerization(GO:0051289);oxidation-reduction process(GO:0055114);response to nitroglycerin(GO:1904842)
P49747	ENSG00000105664	Cartilage oligomeric matrix protein;COMP;ortholog	skeletal system development(GO:0001501);chondrocyte development(GO:0002063);growth plate cartilage development(GO:0003417);apoptotic process(GO:0006915);response to unfolded protein(GO:0006986);cell adhesion(GO:0007155);protein secretion(GO:0009306);animal organ morphogenesis(GO:0009887);multicellular organism aging(GO:0010259);animal organ senescence(GO:0010260);vascular smooth muscle contractio…
P49758	ENSG00000182732	Regulator of G-protein signaling 6;RGS6;ortholog	G protein-coupled receptor signaling pathway(GO:0007186);regulation of G protein-coupled receptor signaling pathway(GO:0008277);negative regulation of signal transduction(GO:0009968);intracellular signal transduction(GO:0035556);positive regulation of GTPase activity(GO:0043547)
P50221	ENSG00000005102	Homeobox protein MOX-1;MEOX1;ortholog	somite specification(GO:0001757);multicellular organism development(GO:0007275);biological_process(GO:0008150);positive regulation of transcription by RNA polymerase II(GO:0045944);hematopoietic stem cell differentiation(GO:0060218);somite development(GO:0061053);sclerotome development(GO:0061056)
P50993	ENSG00000018625	Sodium/potassium-transporting ATPase subunit alpha-2;ATP1A2;ortholog	neurotransmitter uptake(GO:0001504);regulation of the force of heart contraction(GO:0002026);regulation of respiratory gaseous exchange by nervous system process(GO:0002087);potassium ion transport(GO:0006813);sodium ion transport(GO:0006814);cellular sodium ion homeostasis(GO:0006883);regulation of smooth muscle contraction(GO:0006940);regulation of striated muscle contraction(GO:0006942);regula…
P51654	ENSG00000147257	Glypican-3;GPC3;ortholog	retinoid metabolic process(GO:0001523);branching involved in ureteric bud morphogenesis(GO:0001658);glycosaminoglycan biosynthetic process(GO:0006024);glycosaminoglycan catabolic process(GO:0006027);response to bacterium(GO:0009617);anatomical structure morphogenesis(GO:0009653);anterior/posterior axis specification(GO:0009948);regulation of signal transduction(GO:0009966);body morphogenesis(GO:0…
P51671	ENSG00000172156	Eotaxin;CCL11;ortholog	positive regulation of endothelial cell proliferation(GO:0001938);chronic inflammatory response(GO:0002544);monocyte chemotaxis(GO:0002548);mast cell chemotaxis(GO:0002551);protein phosphorylation(GO:0006468);cellular calcium ion homeostasis(GO:0006874);chemotaxis(GO:0006935);inflammatory response(GO:0006954);cytoskeleton organization(GO:0007010);actin filament organization(GO:0007015);cell adhes…
P51911	ENSG00000130176	Calponin-1;CNN1;ortholog	regulation of smooth muscle contraction(GO:0006940);actomyosin structure organization(GO:0031032);negative regulation of vascular smooth muscle cell proliferation(GO:1904706)
P51955	ENSG00000117650	Serine/threonine-protein kinase Nek2;NEK2;ortholog	mitotic sister chromatid segregation(GO:0000070);G2/M transition of mitotic cell cycle(GO:0000086);mitotic prometaphase(GO:0000236);mitotic cell cycle(GO:0000278);blastocyst development(GO:0001824);protein phosphorylation(GO:0006468);chromosome segregation(GO:0007059);regulation of mitotic nuclear division(GO:0007088);regulation of G2/M transition of mitotic cell cycle(GO:0010389);positive regula…
P52179	ENSG00000101605	Myomesin-1;MYOM1;ortholog	extraocular skeletal muscle development(GO:0002074);muscle contraction(GO:0006936);positive regulation of gene expression(GO:0010628);protein kinase A signaling(GO:0010737);skeletal muscle thin filament assembly(GO:0030240);skeletal muscle myosin thick filament assembly(GO:0030241);sarcomere organization(GO:0045214);cardiac muscle fiber development(GO:0048739);positive regulation of protein secre…
P52895	ENSG00000151632	Aldo-keto reductase family 1 member C2;AKR1C2;ortholog	prostaglandin metabolic process(GO:0006693);G protein-coupled receptor signaling pathway(GO:0007186);digestion(GO:0007586);steroid metabolic process(GO:0008202);positive regulation of cell population proliferation(GO:0008284);epithelial cell differentiation(GO:0030855);progesterone metabolic process(GO:0042448);daunorubicin metabolic process(GO:0044597);doxorubicin metabolic process(GO:0044598);p…
P53539	ENSG00000125740	Protein fosB;FOSB;ortholog	negative regulation of transcription by RNA polymerase II(GO:0000122);regulation of transcription by RNA polymerase II(GO:0006357);transcription by RNA polymerase II(GO:0006366);female pregnancy(GO:0007565);response to mechanical stimulus(GO:0009612);response to progesterone(GO:0032570);cellular response to hormone stimulus(GO:0032870);response to morphine(GO:0043278);positive regulation of trans…
P55064	ENSG00000161798	Aquaporin-5;AQP5;ortholog	water transport(GO:0006833);carbon dioxide transport(GO:0015670);pancreatic juice secretion(GO:0030157);odontogenesis(GO:0042476);saliva secretion(GO:0046541);camera-type eye morphogenesis(GO:0048593);protein homotetramerization(GO:0051289);transmembrane transport(GO:0055085);cellular hypotonic response(GO:0071476)
P55107	ENSG00000266524	Growth/differentiation factor 10;GDF10;ortholog	skeletal system development(GO:0001501);osteoblast differentiation(GO:0001649);transforming growth factor beta receptor signaling pathway(GO:0007179);positive regulation of pathway-restricted SMAD protein phosphorylation(GO:0010862);regulation of apoptotic process(GO:0042981);regulation of MAPK cascade(GO:0043408);fat cell differentiation(GO:0045444);negative regulation of osteoblast differentiat…
P60201	ENSG00000123560	Myelin proteolipid protein;PLP1;ortholog	inflammatory response(GO:0006954);integrin-mediated signaling pathway(GO:0007229);chemical synaptic transmission(GO:0007268);axon ensheathment(GO:0008366);glial cell differentiation(GO:0010001);positive regulation of gene expression(GO:0010628);astrocyte development(GO:0014002);substantia nigra development(GO:0021762);central nervous system myelination(GO:0022010);neuron projection development(GO…
P63267	ENSG00000163017	Actin, gamma-enteric smooth muscle;ACTG2;ortholog	muscle contraction(GO:0006936);positive regulation of gene expression(GO:0010628);mesenchyme migration(GO:0090131)
P68431	ENSG00000197409,ENSG00000278828	Histone H3.1;HIST1H3A;ortholog	chromatin silencing at rDNA(GO:0000183);chromatin organization(GO:0006325);nucleosome assembly(GO:0006334);DNA replication-dependent nucleosome assembly(GO:0006335);blood coagulation(GO:0007596);telomere organization(GO:0032200);interleukin-7-mediated signaling pathway(GO:0038111);cellular protein metabolic process(GO:0044267);regulation of megakaryocyte differentiation(GO:0045652);negative regul…
P68871	ENSG00000244734	Hemoglobin subunit beta;HBB;ortholog	receptor-mediated endocytosis(GO:0006898);blood coagulation(GO:0007596);regulation of blood pressure(GO:0008217);positive regulation of cell death(GO:0010942);oxygen transport(GO:0015671);bicarbonate transport(GO:0015701);nitric oxide transport(GO:0030185);response to hydrogen peroxide(GO:0042542);hydrogen peroxide catabolic process(GO:0042744);neutrophil degranulation(GO:0043312);positive regula…
P69905	ENSG00000188536	Hemoglobin subunit alpha;HBA1;ortholog	receptor-mediated endocytosis(GO:0006898);positive regulation of cell death(GO:0010942);oxygen transport(GO:0015671);bicarbonate transport(GO:0015701);response to hydrogen peroxide(GO:0042542);hydrogen peroxide catabolic process(GO:0042744);protein heterooligomerization(GO:0051291);cellular oxidant detoxification(GO:0098869)
P78334	ENSG00000102287	Gamma-aminobutyric acid receptor subunit epsilon;GABRE;ortholog	signal transduction(GO:0007165);gamma-aminobutyric acid signaling pathway(GO:0007214);chemical synaptic transmission(GO:0007268);ion transmembrane transport(GO:0034220);regulation of membrane potential(GO:0042391);nervous system process(GO:0050877);synaptic transmission, GABAergic(GO:0051932);regulation of postsynaptic membrane potential(GO:0060078);chloride transmembrane transport(GO:1902476);ne…
P78337	ENSG00000069011	Pituitary homeobox 1;PITX1;ortholog	skeletal system development(GO:0001501);anatomical structure morphogenesis(GO:0009653);branchiomeric skeletal muscle development(GO:0014707);pituitary gland development(GO:0021983);embryonic hindlimb morphogenesis(GO:0035116);negative regulation of transcription, DNA-templated(GO:0045892);positive regulation of transcription by RNA polymerase II(GO:0045944);myoblast fate commitment(GO:0048625);ca…
P78414	ENSG00000170549	Iroquois-class homeodomain protein IRX-1;IRX1;ortholog	negative regulation of transcription by RNA polymerase II(GO:0000122);specification of loop of Henle identity(GO:0072086);proximal/distal pattern formation involved in metanephric nephron development(GO:0072272)
P78509	ENSG00000189056	Reelin;RELN;ortholog	cell morphogenesis involved in differentiation(GO:0000904);neuron migration(GO:0001764);proteolysis(GO:0006508);cell adhesion(GO:0007155);axon guidance(GO:0007411);central nervous system development(GO:0007417);brain development(GO:0007420);long-term memory(GO:0007616);associative learning(GO:0008306);glial cell differentiation(GO:0010001);positive regulation of neuron projection development(GO:0…
Q00872	ENSG00000196091	Myosin-binding protein C, slow-type;MYBPC1;ortholog	muscle contraction(GO:0006936);cell adhesion(GO:0007155);muscle filament sliding(GO:0030049);skeletal muscle thin filament assembly(GO:0030240);skeletal muscle myosin thick filament assembly(GO:0030241);sarcomere organization(GO:0045214);cardiac muscle fiber development(GO:0048739);cardiac myofibril assembly(GO:0055003);cardiac muscle tissue morphogenesis(GO:0055008);striated muscle myosin thick …
Q02413	ENSG00000134760	Desmoglein-1;DSG1;ortholog	cell-cell junction assembly(GO:0007043);homophilic cell adhesion via plasma membrane adhesion molecules(GO:0007156);calcium-dependent cell-cell adhesion via plasma membrane cell adhesion molecules(GO:0016339);keratinization(GO:0031424);response to progesterone(GO:0032570);neutrophil degranulation(GO:0043312);protein stabilization(GO:0050821);maternal process involved in female pregnancy(GO:006013…
Q03167	ENSG00000069702	Transforming growth factor beta receptor type 3;TGFBR3;ortholog	response to hypoxia(GO:0001666);epithelial to mesenchymal transition(GO:0001837);liver development(GO:0001889);heart morphogenesis(GO:0003007);muscular septum morphogenesis(GO:0003150);outflow tract morphogenesis(GO:0003151);ventricular compact myocardium morphogenesis(GO:0003223);immune response(GO:0006955);transforming growth factor beta receptor signaling pathway(GO:0007179);transforming growt…
Q03692	ENSG00000123500	Collagen alpha-1(X) chain;COL10A1;ortholog	skeletal system development(GO:0001501);extracellular matrix organization(GO:0030198)
Q04828	ENSG00000187134	Aldo-keto reductase family 1 member C1;AKR1C1;ortholog	retinoid metabolic process(GO:0001523);xenobiotic metabolic process(GO:0006805);digestion(GO:0007586);steroid metabolic process(GO:0008202);bile acid metabolic process(GO:0008206);bile acid and bile salt transport(GO:0015721);intestinal cholesterol absorption(GO:0030299);epithelial cell differentiation(GO:0030855);progesterone metabolic process(GO:0042448);retinal metabolic process(GO:0042574);ch…
Q05469	ENSG00000079435	Hormone-sensitive lipase;LIPE;ortholog	protein phosphorylation(GO:0006468);cholesterol metabolic process(GO:0008203);lipid catabolic process(GO:0016042);triglyceride catabolic process(GO:0019433);long-chain fatty acid catabolic process(GO:0042758);diacylglycerol catabolic process(GO:0046340)
Q05516	ENSG00000109906	Zinc finger and BTB domain-containing protein 16;ZBTB16;ortholog	negative regulation of transcription by RNA polymerase II(GO:0000122);mesonephros development(GO:0001823);apoptotic process(GO:0006915);central nervous system development(GO:0007417);negative regulation of cell population proliferation(GO:0008285);embryonic pattern specification(GO:0009880);anterior/posterior pattern specification(GO:0009952);protein ubiquitination(GO:0016567);hemopoiesis(GO:0030…
Q13061	ENSG00000186439	Triadin;TRDN;ortholog	cellular calcium ion homeostasis(GO:0006874);muscle contraction(GO:0006936);response to bacterium(GO:0009617);regulation of cell communication by electrical coupling(GO:0010649);regulation of release of sequestered calcium ion into cytosol by sarcoplasmic reticulum(GO:0010880);release of sequestered calcium ion into cytosol by sarcoplasmic reticulum(GO:0014808);cytoplasmic microtubule organizatio…
Q13201	ENSG00000138722	Multimerin-1;MMRN1;ortholog	platelet degranulation(GO:0002576);cell adhesion(GO:0007155);blood coagulation(GO:0007596);positive regulation of cell-substrate adhesion(GO:0010811)
Q13224	ENSG00000273079	Glutamate receptor ionotropic, NMDA 2B;GRIN2B;ortholog	MAPK cascade(GO:0000165);glutamate receptor signaling pathway(GO:0007215);chemical synaptic transmission(GO:0007268);multicellular organism development(GO:0007275);brain development(GO:0007420);learning or memory(GO:0007611);calcium-mediated signaling(GO:0019722);ionotropic glutamate receptor signaling pathway(GO:0035235);response to ethanol(GO:0045471);ephrin receptor signaling pathway(GO:004801…
Q13304	ENSG00000144230	Uracil nucleotide/cysteinyl leukotriene receptor;GPR17;ortholog	negative regulation of inflammatory response to antigenic stimulus(GO:0002862);G protein-coupled receptor signaling pathway(GO:0007186);positive regulation of Rho protein signal transduction(GO:0035025);oligodendrocyte differentiation(GO:0048709);positive regulation of cytosolic calcium ion concentration involved in phospholipase C-activating G protein-coupled signaling pathway(GO:0051482);chemok…
Q13326	ENSG00000102683	Gamma-sarcoglycan;SGCG;ortholog	muscle organ development(GO:0007517);cardiac muscle tissue development(GO:0048738);heart contraction(GO:0060047)
Q13522	ENSG00000135447	Protein phosphatase 1 regulatory subunit 1A;PPP1R1A;ortholog	glycogen metabolic process(GO:0005977);signal transduction(GO:0007165);negative regulation of phosphoprotein phosphatase activity(GO:0032515);intracellular signal transduction(GO:0035556)
Q13609	ENSG00000163687	Deoxyribonuclease gamma;DNASE1L3;ortholog	DNA catabolic process, endonucleolytic(GO:0000737);neutrophil activation involved in immune response(GO:0002283);regulation of acute inflammatory response(GO:0002673);DNA metabolic process(GO:0006259);DNA catabolic process(GO:0006308);apoptotic DNA fragmentation(GO:0006309);programmed cell death involved in cell development(GO:0010623);regulation of neutrophil mediated cytotoxicity(GO:0070948);nu…
Q13642	ENSG00000022267	Four and a half LIM domains protein 1;FHL1;ortholog	regulation of membrane depolarization(GO:0003254);muscle organ development(GO:0007517);animal organ morphogenesis(GO:0009887);negative regulation of G2/M transition of mitotic cell cycle(GO:0010972);cell differentiation(GO:0030154);negative regulation of cell growth(GO:0030308);positive regulation of potassium ion transport(GO:0043268);regulation of potassium ion transmembrane transporter activit…
Q13683	ENSG00000135424	Integrin alpha-7;ITGA7;ortholog	cell adhesion(GO:0007155);cell-matrix adhesion(GO:0007160);integrin-mediated signaling pathway(GO:0007229);muscle organ development(GO:0007517);regulation of cell shape(GO:0008360);extracellular matrix organization(GO:0030198);heterotypic cell-cell adhesion(GO:0034113);endodermal cell differentiation(GO:0035987)
Q14123	ENSG00000154678	Calcium/calmodulin-dependent 3',5'-cyclic nucleotide phosphodiesterase 1C;PDE1C;ortholog	signal transduction(GO:0007165);sensory perception of smell(GO:0007608)
Q14721	ENSG00000158445	Potassium voltage-gated channel subfamily B member 1;KCNB1;ortholog	action potential(GO:0001508);vesicle docking involved in exocytosis(GO:0006904);glutamate receptor signaling pathway(GO:0007215);positive regulation of norepinephrine secretion(GO:0010701);cellular response to nutrient levels(GO:0031669);positive regulation of catecholamine secretion(GO:0033605);regulation of ion transmembrane transport(GO:0034765);glucose homeostasis(GO:0042593);positive regulat…
Q14833	ENSG00000124493	Metabotropic glutamate receptor 4;GRM4;ortholog	activation of MAPK activity(GO:0000187);G protein-coupled receptor signaling pathway(GO:0007186);adenylate cyclase-inhibiting G protein-coupled glutamate receptor signaling pathway(GO:0007196);G protein-coupled glutamate receptor signaling pathway(GO:0007216);chemical synaptic transmission(GO:0007268);neurotransmitter secretion(GO:0007269);positive regulation of MAPK cascade(GO:0043410);regulatio…
Q14CZ8	ENSG00000165478	Hepatocyte cell adhesion molecule;HEPACAM;ortholog	cell cycle arrest(GO:0007050);cell adhesion(GO:0007155);cellular protein localization(GO:0034613);regulation of growth(GO:0040008)
Q15004	ENSG00000166803	PCNA-associated factor;PCLAF;ortholog	DNA replication(GO:0006260);cellular response to DNA damage stimulus(GO:0006974);centrosome cycle(GO:0007098);response to UV(GO:0009411);translesion synthesis(GO:0019985);regulation of cell cycle(GO:0051726)
Q15058	ENSG00000118193	Kinesin-like protein KIF14;KIF14;ortholog	regulation of cell growth(GO:0001558);microtubule-based movement(GO:0007018);mitotic metaphase plate congression(GO:0007080);positive regulation of cell population proliferation(GO:0008284);regulation of G2/M transition of mitotic cell cycle(GO:0010389);cerebellar granular layer structural organization(GO:0021685);cerebellar Purkinje cell layer structural organization(GO:0021693);cerebellar corte…
Q15398	ENSG00000126787	Disks large-associated protein 5;DLGAP5;ortholog	protein dephosphorylation(GO:0006470);mitotic chromosome movement towards spindle pole(GO:0007079);positive regulation of transcription of Notch receptor target(GO:0007221);cell population proliferation(GO:0008283);signaling(GO:0023052);positive regulation of mitotic metaphase/anaphase transition(GO:0045842)
Q15493	ENSG00000130988	Regucalcin;RGN;ortholog	kidney development(GO:0001822);negative regulation of protein kinase activity(GO:0006469);cellular calcium ion homeostasis(GO:0006874);spermatogenesis(GO:0007283);aging(GO:0007568);positive regulation of triglyceride biosynthetic process(GO:0010867);positive regulation of glucose metabolic process(GO:0010907);positive regulation of phosphatase activity(GO:0010922);L-ascorbic acid biosynthetic pro…
Q15848	ENSG00000181092	Adiponectin;ADIPOQ;ortholog	response to hypoxia(GO:0001666);positive regulation of protein phosphorylation(GO:0001934);glucose metabolic process(GO:0006006);generation of precursor metabolites and energy(GO:0006091);fatty acid beta-oxidation(GO:0006635);signal transduction(GO:0007165);response to nutrient(GO:0007584);circadian rhythm(GO:0007623);response to bacterium(GO:0009617);response to sucrose(GO:0009744);response to g…
Q16517	ENSG00000053438	Neuronatin;NNAT;ortholog	brain development(GO:0007420);protein lipoylation(GO:0009249);neuron differentiation(GO:0030182);positive regulation of insulin secretion(GO:0032024)
Q16534	ENSG00000108924	Hepatic leukemia factor;HLF;ortholog	regulation of transcription by RNA polymerase II(GO:0006357);transcription by RNA polymerase II(GO:0006366);multicellular organism development(GO:0007275);skeletal muscle cell differentiation(GO:0035914);positive regulation of transcription by RNA polymerase II(GO:0045944);rhythmic process(GO:0048511)
Q16570	ENSG00000213088	Atypical chemokine receptor 1;ACKR1;ortholog	defense response(GO:0006952);inflammatory response(GO:0006954);G protein-coupled receptor signaling pathway(GO:0007186);regulation of chemokine production(GO:0032642);chemokine-mediated signaling pathway(GO:0070098)
Q16620	ENSG00000148053	BDNF/NT-3 growth factors receptor;NTRK2;ortholog	vasculogenesis(GO:0001570);neuron migration(GO:0001764);positive regulation of protein phosphorylation(GO:0001934);transmembrane receptor protein tyrosine kinase signaling pathway(GO:0007169);activation of phospholipase C activity(GO:0007202);nervous system development(GO:0007399);learning(GO:0007612);circadian rhythm(GO:0007623);feeding behavior(GO:0007631);positive regulation of cell population…
Q16627	ENSG00000276409	C-C motif chemokine 14;CCL14;ortholog	monocyte chemotaxis(GO:0002548);cellular calcium ion homeostasis(GO:0006874);inflammatory response(GO:0006954);immune response(GO:0006955);signal transduction(GO:0007165);G protein-coupled receptor signaling pathway(GO:0007186);positive regulation of cell population proliferation(GO:0008284);neutrophil chemotaxis(GO:0030593);positive regulation of GTPase activity(GO:0043547);lymphocyte chemotaxis…
Q16654	ENSG00000004799	[Pyruvate dehydrogenase (acetyl-transferring)] kinase isozyme 4, mitochondrial;PDK4;ortholog	glucose metabolic process(GO:0006006);protein phosphorylation(GO:0006468);regulation of pH(GO:0006885);insulin receptor signaling pathway(GO:0008286);cellular response to starvation(GO:0009267);regulation of acetyl-CoA biosynthetic process from pyruvate(GO:0010510);regulation of cellular ketone metabolic process(GO:0010565);regulation of glucose metabolic process(GO:0010906);regulation of fatty a…
Q16878	ENSG00000129596	Cysteine dioxygenase type 1;CDO1;ortholog	sulfur amino acid biosynthetic process(GO:0000097);cysteine metabolic process(GO:0006534);inflammatory response(GO:0006954);lactation(GO:0007595);L-cysteine catabolic process(GO:0019448);response to glucagon(GO:0033762);taurine biosynthetic process(GO:0042412);response to amino acid(GO:0043200);response to ethanol(GO:0045471);response to glucocorticoid(GO:0051384);response to cAMP(GO:0051591);oxi…
Q2M2H8	ENSG00000257743	Probable maltase-glucoamylase 2;MGAM2;ortholog	carbohydrate metabolic process(GO:0005975)
Q2M3G0	ENSG00000004846	ATP-binding cassette sub-family B member 5;ABCB5;ortholog	cell differentiation(GO:0030154);ion transmembrane transport(GO:0034220);regulation of membrane potential(GO:0042391);compound eye corneal lens development(GO:0048058);transmembrane transport(GO:0055085)
Q4KMZ8	ENSG00000084628	Sodium/potassium-transporting ATPase subunit beta-1-interacting protein 1;NKAIN1;ortholog	regulation of sodium ion transport(GO:0002028)
Q53EZ4	ENSG00000138180	Centrosomal protein of 55 kDa;CEP55;ortholog	mitotic cytokinesis(GO:0000281);regulation of phosphatidylinositol 3-kinase signaling(GO:0014066);establishment of protein localization(GO:0045184);midbody abscission(GO:0061952);renal system development(GO:0072001);cranial skeletal system development(GO:1904888)
Q5BJE1	ENSG00000166960	Coiled-coil domain-containing protein 178;CCDC178;ortholog
Q5H8C1	ENSG00000164946	FRAS1-related extracellular matrix protein 1;FREM1;ortholog	cell communication(GO:0007154);cell-matrix adhesion(GO:0007160);craniofacial suture morphogenesis(GO:0097094)
Q5SW24	ENSG00000164488	Dapper homolog 2;DACT2;ortholog	hematopoietic progenitor cell differentiation(GO:0002244);epithelial cell morphogenesis(GO:0003382);negative regulation of cell adhesion(GO:0007162);regulation of Wnt signaling pathway(GO:0030111);skin development(GO:0043588);inner medullary collecting duct development(GO:0072061);negative regulation of nodal signaling pathway(GO:1900108)
Q5TGI4	ENSG00000203727	Sterile alpha motif domain-containing protein 5;SAMD5;ortholog	positive regulation of JUN kinase activity(GO:0043507);positive regulation of NIK/NF-kappaB signaling(GO:1901224)
Q5VZY2	ENSG00000203805	Phospholipid phosphatase 4;PLPP4;ortholog	blastocyst hatching(GO:0001835);phospholipid metabolic process(GO:0006644);Fc-gamma receptor signaling pathway involved in phagocytosis(GO:0038096);phospholipid dephosphorylation(GO:0046839)
Q6IB77	ENSG00000149124	Glycine N-acyltransferase;GLYAT;ortholog	glycine metabolic process(GO:0006544);acyl-CoA metabolic process(GO:0006637);xenobiotic metabolic process(GO:0006805);response to toxic substance(GO:0009636);monocarboxylic acid metabolic process(GO:0032787);benzoyl-CoA metabolic process(GO:1901787)
Q6P0A1	ENSG00000196666	Protein FAM180B;FAM180B;ortholog
Q6Q4G3	ENSG00000172901	Aminopeptidase Q;LVRN;ortholog	proteolysis(GO:0006508);peptide catabolic process(GO:0043171)
Q6UX06	ENSG00000102837	Olfactomedin-4;OLFM4;ortholog	cell adhesion(GO:0007155);neutrophil degranulation(GO:0043312);protein homooligomerization(GO:0051260);positive regulation of substrate adhesion-dependent cell spreading(GO:1900026)
Q6UX46	ENSG00000189292	ALK and LTK ligand 2;ALKAL2;ortholog	positive regulation of neuron projection development(GO:0010976);positive regulation of protein tyrosine kinase activity(GO:0061098);positive regulation of ERK1 and ERK2 cascade(GO:0070374);positive regulation of ERK5 cascade(GO:0070378)
Q6UXB8	ENSG00000164530	Peptidase inhibitor 16;PI16;ortholog	negative regulation of peptidase activity(GO:0010466);negative regulation of cell growth involved in cardiac muscle cell development(GO:0061052)
Q6UXG3	ENSG00000161649	CMRF35-like molecule 9;CD300LG;ortholog	immune system process(GO:0002376);regulation of immune response(GO:0050776)
Q6UXG8	ENSG00000165810	Butyrophilin-like protein 9;BTNL9;ortholog	regulation of immune response(GO:0050776);T cell receptor signaling pathway(GO:0050852)
Q6UXH0	ENSG00000130173	Angiopoietin-like protein 8;ANGPTL8;ortholog	signal transduction(GO:0007165);positive regulation of protein processing(GO:0010954);regulation of lipid metabolic process(GO:0019216);cellular lipid metabolic process(GO:0044255);fat cell differentiation(GO:0045444);cell maturation(GO:0048469);regulation of lipoprotein metabolic process(GO:0050746);regulation of lipoprotein lipase activity(GO:0051004);triglyceride homeostasis(GO:0070328)
Q6UXH9	ENSG00000149090	Inactive serine protease PAMR1;PAMR1;ortholog	proteolysis(GO:0006508)
Q6UXI7	ENSG00000205221	Vitrin;VIT;ortholog	growth plate cartilage chondrocyte morphogenesis(GO:0003429);positive regulation of cell-substrate adhesion(GO:0010811);spinal cord development(GO:0021510);extracellular matrix organization(GO:0030198)
Q6WRI0	ENSG00000152580	Immunoglobulin superfamily member 10;IGSF10;ortholog	ossification(GO:0001503);regulation of neuron migration(GO:2001222)
Q6X4U4	ENSG00000171243	Sclerostin domain-containing protein 1;SOSTDC1;ortholog	pattern specification process(GO:0007389);negative regulation of cell fate commitment(GO:0010454);Wnt signaling pathway(GO:0016055);negative regulation of Wnt signaling pathway(GO:0030178);BMP signaling pathway(GO:0030509);negative regulation of BMP signaling pathway(GO:0030514);hair follicle morphogenesis(GO:0031069);odontogenesis of dentin-containing tooth(GO:0042475);negative regulation of myo…
Q6ZMJ2	ENSG00000168079	Scavenger receptor class A member 5;SCARA5;ortholog	cellular iron ion homeostasis(GO:0006879);endocytosis(GO:0006897);cellular response to heat(GO:0034605);iron ion transmembrane transport(GO:0034755);protein homotrimerization(GO:0070207)
Q6ZMT1	ENSG00000141750	SH3 and cysteine-rich domain-containing protein 2;STAC2;ortholog	skeletal muscle contraction(GO:0003009);intracellular signal transduction(GO:0035556);positive regulation of voltage-gated calcium channel activity(GO:1901387);positive regulation of protein localization to plasma membrane(GO:1903078)
Q7Z304	ENSG00000165072	MAM domain-containing protein 2;MAMDC2;ortholog
Q7Z5P4	ENSG00000170509	17-beta-hydroxysteroid dehydrogenase 13;HSD17B13;ortholog	lipid droplet organization(GO:0034389);positive regulation of lipid biosynthetic process(GO:0046889);oxidation-reduction process(GO:0055114)
Q7Z7M1	ENSG00000180264	Adhesion G-protein coupled receptor D2;ADGRD2;ortholog	cell surface receptor signaling pathway(GO:0007166);G protein-coupled receptor signaling pathway(GO:0007186);adenylate cyclase-activating G protein-coupled receptor signaling pathway(GO:0007189)
Q86UX2	ENSG00000123243	Inter-alpha-trypsin inhibitor heavy chain H5;ITIH5;ortholog	negative regulation of endopeptidase activity(GO:0010951);hyaluronan metabolic process(GO:0030212)
Q86VI3	ENSG00000183856	Ras GTPase-activating-like protein IQGAP3;IQGAP3;ortholog	G1/S transition of mitotic cell cycle(GO:0000082);activation of MAPK activity(GO:0000187);signal transduction(GO:0007165);Ras protein signal transduction(GO:0007265);regulation of cell size(GO:0008361);positive regulation of gene expression(GO:0010628);negative regulation of gene expression(GO:0010629);positive regulation of mammary gland epithelial cell proliferation(GO:0033601);regulation of GT…
Q86WI1	ENSG00000205038	Fibrocystin-L;PKHD1L1;ortholog	immune response(GO:0006955)
Q86Z14	ENSG00000134962	Beta-klotho;KLB;ortholog	MAPK cascade(GO:0000165);carbohydrate metabolic process(GO:0005975);positive regulation of cell population proliferation(GO:0008284);fibroblast growth factor receptor signaling pathway(GO:0008543);cytokine-mediated signaling pathway(GO:0019221);positive regulation of protein kinase B signaling(GO:0051897);positive regulation of MAPKKK cascade by fibroblast growth factor receptor signaling pathway…
Q8IUA7	ENSG00000154258	ATP-binding cassette sub-family A member 9;ABCA9;ortholog	lipid transport(GO:0006869);ion transmembrane transport(GO:0034220)
Q8IV16	ENSG00000277494	Glycosylphosphatidylinositol-anchored high density lipoprotein-binding protein 1;GPIHBP1;ortholog	retinoid metabolic process(GO:0001523);intracellular protein transport(GO:0006886);protein import(GO:0017038);chylomicron remodeling(GO:0034371);protein localization to cell surface(GO:0034394);cholesterol homeostasis(GO:0042632);transcytosis(GO:0045056);protein stabilization(GO:0050821);regulation of lipoprotein lipase activity(GO:0051004);positive regulation of lipoprotein lipase activity(GO:00…
Q8IXB3	ENSG00000184811	Tumor suppressor candidate 5;TUSC5;ortholog	cellular response to insulin stimulus(GO:0032869);glucose import in response to insulin stimulus(GO:0044381);protein localization to plasma membrane(GO:0072659);vesicle fusion to plasma membrane(GO:0099500);endosome to plasma membrane protein transport(GO:0099638)
Q8IYA6	ENSG00000169607	Cytoskeleton-associated protein 2-like;CKAP2L;ortholog
Q8IZT6	ENSG00000066279	Abnormal spindle-like microcephaly-associated protein;ASPM;ortholog	neuron migration(GO:0001764);positive regulation of neuroblast proliferation(GO:0002052);spindle organization(GO:0007051);spermatogenesis(GO:0007283);male gonad development(GO:0008584);forebrain neuroblast division(GO:0021873);cerebral cortex development(GO:0021987);negative regulation of neuron differentiation(GO:0045665);negative regulation of asymmetric cell division(GO:0045769);oogenesis(GO:0…
Q8N126	ENSG00000162706	Cell adhesion molecule 3;CADM3;ortholog	homophilic cell adhesion via plasma membrane adhesion molecules(GO:0007156);heterophilic cell-cell adhesion via plasma membrane cell adhesion molecules(GO:0007157);protein localization(GO:0008104);adherens junction organization(GO:0034332)
Q8N2Q7	ENSG00000169760	Neuroligin-1;NLGN1;ortholog	regulation of respiratory gaseous exchange by nervous system process(GO:0002087);protein targeting(GO:0006605);cell adhesion(GO:0007155);heterophilic cell-cell adhesion via plasma membrane cell adhesion molecules(GO:0007157);neuron cell-cell adhesion(GO:0007158);nervous system development(GO:0007399);synapse assembly(GO:0007416);positive regulation of circadian sleep/wake cycle, wakefulness(GO:00…
Q8N3T6	ENSG00000181234	Transmembrane protein 132C;TMEM132C;ortholog	biological_process(GO:0008150)
Q8N474	ENSG00000104332	Secreted frizzled-related protein 1;SFRP1;ortholog	osteoblast differentiation(GO:0001649);ureteric bud development(GO:0001657);positive regulation of cell-matrix adhesion(GO:0001954);hematopoietic progenitor cell differentiation(GO:0002244);proteolysis(GO:0006508);positive regulation of cell population proliferation(GO:0008284);negative regulation of cell population proliferation(GO:0008285);male gonad development(GO:0008584);female gonad develop…
Q8N7P1	ENSG00000180287	Inactive phospholipase D5;PLD5;ortholog
Q8N878	ENSG00000153303	FERM domain-containing protein 1;FRMD1;ortholog
Q8N912	ENSG00000184601	Nutritionally-regulated adipose and cardiac enriched protein homolog;NRAC;ortholog
Q8N9F0	ENSG00000185818	N-acetylaspartate synthetase;NAT8L;ortholog	cellular amino acid biosynthetic process(GO:0008652);aspartate family amino acid metabolic process(GO:0009066)
Q8NB12	ENSG00000115593	Histone-lysine N-methyltransferase SMYD1;SMYD1;ortholog	chromatin remodeling(GO:0006338);heart development(GO:0007507);positive regulation of myotube differentiation(GO:0010831);histone lysine methylation(GO:0034968);skeletal muscle cell differentiation(GO:0035914);positive regulation of myoblast differentiation(GO:0045663);negative regulation of transcription, DNA-templated(GO:0045892)
Q8NBH2	ENSG00000174611	Kyphoscoliosis peptidase;KY;ortholog	proteolysis(GO:0006508)
Q8NCD3	ENSG00000123485	Holliday junction recognition protein;HJURP;ortholog	cell cycle(GO:0007049);chromosome segregation(GO:0007059);CENP-A containing nucleosome assembly(GO:0034080);regulation of protein complex assembly(GO:0043254);regulation of DNA binding(GO:0051101)
Q8NER5	ENSG00000123612	Activin receptor type-1C;ACVR1C;ortholog	response to dietary excess(GO:0002021);protein phosphorylation(GO:0006468);transforming growth factor beta receptor signaling pathway(GO:0007179);pattern specification process(GO:0007389);response to glucose(GO:0009749);lipid storage(GO:0019915);cell differentiation(GO:0030154);apoptotic nuclear changes(GO:0030262);response to insulin(GO:0032868);activin receptor signaling pathway(GO:0032924);nod…
Q8TAT5	ENSG00000109674	Endonuclease 8-like 3;NEIL3;ortholog	base-excision repair(GO:0006284);base-excision repair, AP site formation(GO:0006285);nucleotide-excision repair(GO:0006289);depurination(GO:0045007)
Q8TAX0	ENSG00000143867	Protein odd-skipped-related 1;OSR1;ortholog	negative regulation of transcription by RNA polymerase II(GO:0000122);urogenital system development(GO:0001655);ureteric bud development(GO:0001657);mesonephros development(GO:0001823);chondrocyte differentiation(GO:0002062);heart development(GO:0007507);gonad development(GO:0008406);positive regulation of gene expression(GO:0010628);cell differentiation(GO:0030154);positive regulation of bone mi…
Q8TCY5	ENSG00000170262	Melanocortin-2 receptor accessory protein;MRAP;ortholog	protein localization to plasma membrane(GO:0072659);positive regulation of adenylate cyclase-activating G protein-coupled receptor signaling pathway(GO:0106071);negative regulation of adenylate cyclase-activating G protein-coupled receptor signaling pathway(GO:0106072);negative regulation of protein localization to plasma membrane(GO:1903077)
Q8TF66	ENSG00000172061	Leucine-rich repeat-containing protein 15;LRRC15;ortholog	positive regulation of cell migration(GO:0030335);receptor-mediated virion attachment to host cell(GO:0046813);negative regulation of protein localization to plasma membrane(GO:1903077)
Q8WWQ2	ENSG00000172987	Inactive heparanase-2;HPSE2;ortholog	glycosaminoglycan catabolic process(GO:0006027);biological_process(GO:0008150);positive regulation of cell population proliferation(GO:0008284);extracellular matrix organization(GO:0030198)
Q8WWQ8	ENSG00000136011	Stabilin-2;STAB2;ortholog	angiogenesis(GO:0001525);endocytosis(GO:0006897);receptor-mediated endocytosis(GO:0006898);cell adhesion(GO:0007155);hyaluronan catabolic process(GO:0030214);defense response to bacterium(GO:0042742);defense response to Gram-positive bacterium(GO:0050830);oxidation-reduction process(GO:0055114)
Q8WWZ4	ENSG00000154263	ATP-binding cassette sub-family A member 10;ABCA10;ortholog	lipid transport(GO:0006869);ion transmembrane transport(GO:0034220)
Q8WXS8	ENSG00000138316	A disintegrin and metalloproteinase with thrombospondin motifs 14;ADAMTS14;ortholog	proteolysis(GO:0006508);collagen fibril organization(GO:0030199);collagen catabolic process(GO:0030574)
Q92748	ENSG00000151365	Thyroid hormone-inducible hepatic protein;THRSP;ortholog	lipid metabolic process(GO:0006629);carnitine shuttle(GO:0006853);response to bacterium(GO:0009617);regulation of triglyceride biosynthetic process(GO:0010866);regulation of lipid biosynthetic process(GO:0046890)
Q92777	ENSG00000157152	Synapsin-2;SYN2;ortholog	chemical synaptic transmission(GO:0007268);neurotransmitter secretion(GO:0007269);calcium-ion regulated exocytosis(GO:0017156);synaptic vesicle clustering(GO:0097091)
Q92781	ENSG00000135437	11-cis retinol dehydrogenase;RDH5;ortholog	retinoid metabolic process(GO:0001523);visual perception(GO:0007601);steroid metabolic process(GO:0008202);retinol metabolic process(GO:0042572);response to stimulus(GO:0050896);oxidation-reduction process(GO:0055114)
Q969D9	ENSG00000145777	Thymic stromal lymphopoietin;TSLP;ortholog	positive regulation of cytokine-mediated signaling pathway(GO:0001961);signal transduction(GO:0007165);positive regulation of cell population proliferation(GO:0008284);positive regulation of chemokine production(GO:0032722);positive regulation of interleukin-10 production(GO:0032733);positive regulation of interleukin-13 production(GO:0032736);positive regulation of interleukin-5 production(GO:00…
Q96A00	ENSG00000167641	Protein phosphatase 1 regulatory subunit 14A;PPP1R14A;ortholog	negative regulation of phosphoprotein phosphatase activity(GO:0032515);cellular response to drug(GO:0035690);regulation of phosphorylation(GO:0042325)
Q96AQ7	ENSG00000187288	Cell death activator CIDE-3;CIDEC;ortholog	apoptotic process(GO:0006915);lipid droplet organization(GO:0034389);execution phase of apoptosis(GO:0097194)
Q96DT0	ENSG00000133317	Galectin-12;LGALS12;ortholog	regulation of fat cell differentiation(GO:0045598);regulation of lipid catabolic process(GO:0050994);intrinsic apoptotic signaling pathway(GO:0097193)
Q96KB5	ENSG00000168078	Lymphokine-activated killer T-cell-originated protein kinase;PBK;ortholog	mitotic cell cycle(GO:0000278);protein phosphorylation(GO:0006468);negative regulation of proteasomal ubiquitin-dependent protein catabolic process(GO:0032435);negative regulation of stress-activated MAPK cascade(GO:0032873);cellular response to UV(GO:0034644);negative regulation of inflammatory response(GO:0050728)
Q96M02	ENSG00000154493	Centrosomal protein C10orf90;C10orf90;ortholog	protein polyubiquitination(GO:0000209);protein ubiquitination(GO:0016567);regulation of centriole replication(GO:0046599);protein stabilization(GO:0050821)
Q96NR3	ENSG00000165186	Patched domain-containing protein 1;PTCHD1;ortholog	smoothened signaling pathway(GO:0007224);thalamus development(GO:0021794);social behavior(GO:0035176);cognition(GO:0050890)
Q96NU0	ENSG00000154529	Contactin-associated protein-like 3B;CNTNAP3B;ortholog	cell adhesion(GO:0007155)
Q96PB8	ENSG00000179796	Leucine-rich repeat-containing protein 3B;LRRC3B;ortholog
Q96Q06	ENSG00000167676	Perilipin-4;PLIN4;ortholog
Q96QR1	ENSG00000161055	Secretoglobin family 3A member 1;SCGB3A1;ortholog	signal transduction(GO:0007165);negative regulation of cell growth(GO:0030308);regulation of cell population proliferation(GO:0042127);positive regulation of myoblast fusion(GO:1901741)
Q96SQ7	ENSG00000168874	Protein atonal homolog 8;ATOH8;ortholog	formation of primary germ layer(GO:0001704);negative regulation of endothelial cell proliferation(GO:0001937);nervous system development(GO:0007399);positive regulation of endothelial cell migration(GO:0010595);negative regulation of gene expression(GO:0010629);cell differentiation(GO:0030154);tube formation(GO:0035148);positive regulation of endothelial cell differentiation(GO:0045603);negative …
Q96T88	ENSG00000276043	E3 ubiquitin-protein ligase UHRF1;UHRF1;ortholog	negative regulation of transcription by RNA polymerase II(GO:0000122);DNA repair(GO:0006281);ubiquitin-dependent protein catabolic process(GO:0006511);cell cycle(GO:0007049);maintenance of DNA methylation(GO:0010216);histone monoubiquitination(GO:0010390);protein ubiquitination(GO:0016567);histone ubiquitination(GO:0016574);positive regulation of cellular protein metabolic process(GO:0032270);pos…
Q99518	ENSG00000094963	Dimethylaniline monooxygenase [N-oxide-forming] 2;FMO2;ortholog	organic acid metabolic process(GO:0006082);NADP metabolic process(GO:0006739);xenobiotic metabolic process(GO:0006805);toxin metabolic process(GO:0009404);drug metabolic process(GO:0017144);oxidation-reduction process(GO:0055114);NADPH oxidation(GO:0070995);oxygen metabolic process(GO:0072592)
Q99640	ENSG00000127564	Membrane-associated tyrosine- and threonine-specific cdc2-inhibitory kinase;PKMYT1;ortholog	regulation of cyclin-dependent protein serine/threonine kinase activity(GO:0000079);G2/M transition of mitotic cell cycle(GO:0000086);mitotic cell cycle(GO:0000278);protein phosphorylation(GO:0006468);regulation of mitotic nuclear division(GO:0007088);negative regulation of phosphatase activity(GO:0010923);meiotic cell cycle(GO:0051321)
Q99645	ENSG00000083782	Epiphycan;EPYC;ortholog	female pregnancy(GO:0007565);sensory perception of sound(GO:0007605)
Q99727	ENSG00000157150	Metalloproteinase inhibitor 4;TIMP4;ortholog	Notch signaling pathway(GO:0007219);central nervous system development(GO:0007417);biological_process(GO:0008150);response to hormone(GO:0009725);response to organic substance(GO:0010033);negative regulation of endopeptidase activity(GO:0010951);response to lipopolysaccharide(GO:0032496);response to cytokine(GO:0034097);response to drug(GO:0042493);ovulation cycle(GO:0042698);response to peptide …
Q99972	ENSG00000034971	Myocilin;MYOC;ortholog	osteoblast differentiation(GO:0001649);negative regulation of cell-matrix adhesion(GO:0001953);positive regulation of phosphatidylinositol 3-kinase signaling(GO:0014068);skeletal muscle hypertrophy(GO:0014734);myelination in peripheral nervous system(GO:0022011);positive regulation of cell migration(GO:0030335);neuron projection development(GO:0031175);negative regulation of Rho protein signal tr…
Q9BT56	ENSG00000134548	Spexin;SPX;ortholog	positive regulation of systemic arterial blood pressure(GO:0003084);signal transduction(GO:0007165);negative regulation of heart rate(GO:0010459);negative regulation of appetite(GO:0032099);negative regulation of renal sodium excretion(GO:0035814);long-chain fatty acid import into cell(GO:0044539);regulation of sensory perception of pain(GO:0051930);positive regulation of gastro-intestinal system…
Q9BU40	ENSG00000101938	Chordin-like protein 1;CHRDL1;ortholog	ossification(GO:0001503);eye development(GO:0001654);nervous system development(GO:0007399);cell differentiation(GO:0030154);BMP signaling pathway(GO:0030509);negative regulation of BMP signaling pathway(GO:0030514);sequestering of BMP from receptor via BMP binding(GO:0038098);post-translational protein modification(GO:0043687);cellular protein metabolic process(GO:0044267);compound eye developme…
Q9BXW4	ENSG00000197769	Microtubule-associated proteins 1A/1B light chain 3C;MAP1LC3C;ortholog	autophagosome assembly(GO:0000045);autophagy of mitochondrion(GO:0000422);cellular response to nitrogen starvation(GO:0006995);cellular response to starvation(GO:0009267);macroautophagy(GO:0016236);aggrephagy(GO:0035973);autophagosome maturation(GO:0097352)
Q9BYJ0	ENSG00000137441	Fibroblast growth factor-binding protein 2;FGFBP2;ortholog	cell-cell signaling(GO:0007267)
Q9BYS8	ENSG00000163827	Leucine-rich repeat-containing protein 2;LRRC2;ortholog
Q9BZ11	ENSG00000149451	Disintegrin and metalloproteinase domain-containing protein 33;ADAM33;ortholog	proteolysis(GO:0006508)
Q9BZ76	ENSG00000106714	Contactin-associated protein-like 3;CNTNAP3;ortholog	cell adhesion(GO:0007155);cell recognition(GO:0008037)
Q9BZD4	ENSG00000143228	Kinetochore protein Nuf2;NUF2;ortholog	mitotic anaphase(GO:0000090);mitotic prometaphase(GO:0000236);mitotic spindle organization(GO:0007052);chromosome segregation(GO:0007059);meiotic chromosome segregation(GO:0045132);cell division(GO:0051301);attachment of mitotic spindle microtubules to kinetochore(GO:0051315);kinetochore organization(GO:0051383)
Q9BZD7	ENSG00000130032	Transmembrane gamma-carboxyglutamic acid protein 3;PRRG3;ortholog	biological_process(GO:0008150)
Q9BZV2	ENSG00000135917	Thiamine transporter 2;SLC19A3;ortholog	vitamin transmembrane transport(GO:0035461);thiamine-containing compound metabolic process(GO:0042723);transmembrane transport(GO:0055085);thiamine transmembrane transport(GO:0071934)
Q9H1Z8	ENSG00000119147	Augurin;C2orf40;ortholog	central nervous system development(GO:0007417);anaphase-promoting complex-dependent catabolic process(GO:0031145);regulation of cell population proliferation(GO:0042127);G1 to G0 transition(GO:0070314);cellular senescence(GO:0090398)
Q9H2S6	ENSG00000000005	Tenomodulin;TNMD;ortholog	endothelial cell morphogenesis(GO:0001886);negative regulation of endothelial cell proliferation(GO:0001937);negative regulation of angiogenesis(GO:0016525);negative regulation of vascular endothelial growth factor receptor signaling pathway(GO:0030948);tendon cell differentiation(GO:0035990);cellular response to BMP stimulus(GO:0071773)
Q9H313	ENSG00000167614	Protein tweety homolog 1;TTYH1;ortholog	mitotic cell cycle(GO:0000278);chloride transport(GO:0006821);iron ion transport(GO:0006826);cell-substrate adhesion(GO:0031589);ion transmembrane transport(GO:0034220);iron ion transmembrane transport(GO:0034755);filopodium assembly(GO:0046847);cell-cell adhesion(GO:0098609);chloride transmembrane transport(GO:1902476)
Q9H511	ENSG00000124743	Kelch-like protein 31;KLHL31;ortholog	negative regulation of protein phosphorylation(GO:0001933);negative regulation of JNK cascade(GO:0046329)
Q9H628	ENSG00000111404	Ras-related and estrogen-regulated growth inhibitor-like protein;RERGL;ortholog	signal transduction(GO:0007165)
Q9HB89	ENSG00000171596	Neuromedin-U receptor 1;NMUR1;ortholog	calcium ion transport(GO:0006816);chloride transport(GO:0006821);smooth muscle contraction(GO:0006939);G protein-coupled receptor signaling pathway(GO:0007186);phospholipase C-activating G protein-coupled receptor signaling pathway(GO:0007200);activation of phospholipase C activity(GO:0007202);neuropeptide signaling pathway(GO:0007218);calcium-mediated signaling(GO:0019722);inositol phosphate-med…
Q9HBY8	ENSG00000101049	Serine/threonine-protein kinase Sgk2;SGK2;ortholog	regulation of cell growth(GO:0001558);protein phosphorylation(GO:0006468);response to oxidative stress(GO:0006979);peptidyl-serine phosphorylation(GO:0018105);positive regulation of transporter activity(GO:0032411);ion transmembrane transport(GO:0034220);intracellular signal transduction(GO:0035556);regulation of cell population proliferation(GO:0042127)
Q9HCF6	ENSG00000083067	Transient receptor potential cation channel subfamily M member 3;TRPM3;ortholog	cation transport(GO:0006812);G protein-coupled glutamate receptor signaling pathway(GO:0007216);detection of temperature stimulus(GO:0016048);ion transmembrane transport(GO:0034220);sensory perception of temperature stimulus(GO:0050951);protein tetramerization(GO:0051262);calcium ion transmembrane transport(GO:0070588);cellular response to light stimulus(GO:0071482);cation transmembrane transport…
Q9HCL2	ENSG00000119927	Glycerol-3-phosphate acyltransferase 1, mitochondrial;GPAM;ortholog	glycerol-3-phosphate metabolic process(GO:0006072);fatty acid metabolic process(GO:0006631);phosphatidic acid biosynthetic process(GO:0006654);phospholipid biosynthetic process(GO:0008654);CDP-diacylglycerol biosynthetic process(GO:0016024);triglyceride biosynthetic process(GO:0019432);regulation of intracellular estrogen receptor signaling pathway(GO:0033146);regulation of cholesterol biosynthet…
Q9NP71	ENSG00000009950	Carbohydrate-responsive element-binding protein;MLXIPL;ortholog	negative regulation of transcription by RNA polymerase II(GO:0000122);regulation of transcription, DNA-templated(GO:0006355);regulation of transcription by RNA polymerase II(GO:0006357);positive regulation of cell population proliferation(GO:0008284);anatomical structure morphogenesis(GO:0009653);glucose mediated signaling pathway(GO:0010255);negative regulation of peptidyl-serine phosphorylation…
Q9NPI9	ENSG00000153822	Inward rectifier potassium channel 16;KCNJ16;ortholog	potassium ion transport(GO:0006813);regulation of ion transmembrane transport(GO:0034765);potassium ion transmembrane transport(GO:0071805);potassium ion import across plasma membrane(GO:1990573)
Q9NQW6	ENSG00000011426	Anillin;ANLN;ortholog	mitotic cytokinesis(GO:0000281);actomyosin contractile ring assembly(GO:0000915);septin ring assembly(GO:0000921);hematopoietic progenitor cell differentiation(GO:0002244);regulation of exit from mitosis(GO:0007096);cortical cytoskeleton organization(GO:0030865);septin ring organization(GO:0031106);glomerular visceral epithelial cell migration(GO:0090521);positive regulation of bleb assembly(GO:1…
Q9NS61	ENSG00000120049	Kv channel-interacting protein 2;KCNIP2;ortholog	detection of calcium ion(GO:0005513);potassium ion transport(GO:0006813);muscle contraction(GO:0006936);signal transduction(GO:0007165);chemical synaptic transmission(GO:0007268);regulation of heart contraction(GO:0008016);clustering of voltage-gated potassium channels(GO:0045163);cardiac conduction(GO:0061337);membrane repolarization(GO:0086009);membrane repolarization during cardiac muscle cell…
Q9NS82	ENSG00000130876	Asc-type amino acid transporter 1;SLC7A10;ortholog	amino acid transmembrane transport(GO:0003333);amino acid transport(GO:0006865);neutral amino acid transport(GO:0015804);L-serine transport(GO:0015825);D-alanine transport(GO:0042941);D-serine transport(GO:0042942);leukocyte migration(GO:0050900);transmembrane transport(GO:0055085);L-alpha-amino acid transmembrane transport(GO:1902475)
Q9NT22	ENSG00000183798	EMILIN-3;EMILIN3;ortholog	positive regulation of cell-substrate adhesion(GO:0010811)
Q9NV29	ENSG00000166292	Transmembrane protein 100;TMEM100;ortholog	angiogenesis(GO:0001525);vasculogenesis(GO:0001570);in utero embryonic development(GO:0001701);epithelial to mesenchymal transition involved in endocardial cushion formation(GO:0003198);Notch signaling pathway(GO:0007219);BMP signaling pathway(GO:0030509);protein kinase B signaling(GO:0043491);positive regulation of endothelial cell differentiation(GO:0045603);regulation of calcium-mediated signa…
Q9NY46	ENSG00000153253	Sodium channel protein type 3 subunit alpha;SCN3A;ortholog	sodium ion transport(GO:0006814);neuronal action potential(GO:0019228);ion transmembrane transport(GO:0034220);regulation of ion transmembrane transport(GO:0034765);sodium ion transmembrane transport(GO:0035725);membrane depolarization during action potential(GO:0086010)
Q9NYQ8	ENSG00000086570	Protocadherin Fat 2;FAT2;ortholog	homophilic cell adhesion via plasma membrane adhesion molecules(GO:0007156);epithelial cell migration(GO:0010631);cell-substrate adhesion(GO:0031589);cell-cell adhesion(GO:0098609)
Q9P2U7	ENSG00000104888	Vesicular glutamate transporter 1;SLC17A7;ortholog	neural retina development(GO:0003407);ion transport(GO:0006811);phosphate ion transport(GO:0006817);brain development(GO:0007420);long-term memory(GO:0007616);glutamate secretion(GO:0014047);L-glutamate transmembrane transport(GO:0015813);synaptic transmission, glutamatergic(GO:0035249);sodium ion transmembrane transport(GO:0035725);sequestering of neurotransmitter(GO:0042137);sodium-dependent ph…
Q9UBJ2	ENSG00000173208	ATP-binding cassette sub-family D member 2;ABCD2;ortholog	very long-chain fatty acid metabolic process(GO:0000038);fatty acid beta-oxidation(GO:0006635);positive regulation of fatty acid beta-oxidation(GO:0032000);ion transmembrane transport(GO:0034220);very long-chain fatty acid catabolic process(GO:0042760);myelin maintenance(GO:0043217);protein import into peroxisome membrane(GO:0045046);transmembrane transport(GO:0055085);negative regulation of cyto…
Q9UBY9	ENSG00000173641	Heat shock protein beta-7;HSPB7;ortholog	response to unfolded protein(GO:0006986);heart development(GO:0007507);regulation of heart contraction(GO:0008016)
Q9UD71	ENSG00000131771	Protein phosphatase 1 regulatory subunit 1B;PPP1R1B;ortholog	response to amphetamine(GO:0001975);transcription, DNA-templated(GO:0006351);negative regulation of protein kinase activity(GO:0006469);signal transduction(GO:0007165);memory(GO:0007613);negative regulation of female receptivity(GO:0007621);locomotory behavior(GO:0007626);visual learning(GO:0008542);negative regulation of phosphoprotein phosphatase activity(GO:0032515);response to nicotine(GO:003…
Q9UHC6	ENSG00000174469	Contactin-associated protein-like 2;CNTNAP2;ortholog	cell adhesion(GO:0007155);brain development(GO:0007420);learning(GO:0007612);neuron recognition(GO:0008038);transmission of nerve impulse(GO:0019226);striatum development(GO:0021756);limbic system development(GO:0021761);thalamus development(GO:0021794);cerebral cortex development(GO:0021987);adult behavior(GO:0030534);neuron projection development(GO:0031175);social behavior(GO:0035176);vocal le…
Q9UI40	ENSG00000155886	Sodium/potassium/calcium exchanger 2;SLC24A2;ortholog	ion transport(GO:0006811);cellular calcium ion homeostasis(GO:0006874);visual perception(GO:0007601);learning(GO:0007612);memory(GO:0007613);ion transmembrane transport(GO:0034220);sodium ion transmembrane transport(GO:0035725);response to stimulus(GO:0050896);long-term synaptic potentiation(GO:0060291);long-term synaptic depression(GO:0060292);calcium ion transmembrane transport(GO:0070588);pota…
Q9UIH9	ENSG00000163884	Krueppel-like factor 15;KLF15;ortholog	cellular glucose homeostasis(GO:0001678);regulation of transcription by RNA polymerase II(GO:0006357);glial cell differentiation(GO:0010001);cardiac muscle hypertrophy in response to stress(GO:0014898);response to insulin(GO:0032868);positive regulation of transcription by RNA polymerase II(GO:0045944);positive regulation of glucose import(GO:0046326);glomerular visceral epithelial cell different…
Q9UJQ1	ENSG00000125869	Lysosome-associated membrane glycoprotein 5;LAMP5;ortholog	establishment of protein localization to organelle(GO:0072594)
Q9UKW6	ENSG00000135374	ETS-related transcription factor Elf-5;ELF5;ortholog	ectodermal cell fate commitment(GO:0001712);regulation of transcription by RNA polymerase II(GO:0006357);cell differentiation(GO:0030154);somatic stem cell population maintenance(GO:0035019);negative regulation of cell differentiation(GO:0045596);positive regulation of transcription by RNA polymerase II(GO:0045944);mammary gland epithelial cell differentiation(GO:0060644)
Q9UKZ9	ENSG00000163710	Procollagen C-endopeptidase enhancer 2;PCOLCE2;ortholog	positive regulation of peptidase activity(GO:0010952);cellular response to leukemia inhibitory factor(GO:1990830)
Q9ULB1	ENSG00000179915	Neurexin-1;NRXN1;ortholog	angiogenesis(GO:0001525);heterophilic cell-cell adhesion via plasma membrane cell adhesion molecules(GO:0007157);neuron cell-cell adhesion(GO:0007158);signal transduction(GO:0007165);chemical synaptic transmission(GO:0007268);neurotransmitter secretion(GO:0007269);axon guidance(GO:0007411);synapse assembly(GO:0007416);learning(GO:0007612);positive regulation of gene expression(GO:0010628);negativ…
Q9ULW0	ENSG00000088325	Targeting protein for Xklp2;TPX2;ortholog	mitotic cell cycle(GO:0000278);apoptotic process(GO:0006915);regulation of G2/M transition of mitotic cell cycle(GO:0010389);activation of protein kinase activity(GO:0032147);cell division(GO:0051301);regulation of mitotic spindle organization(GO:0060236);mitotic spindle assembly(GO:0090307);regulation of signal transduction by p53 class mediator(GO:1901796)
Q9UMD9	ENSG00000065618	Collagen alpha-1(XVII) chain;COL17A1;ortholog	cell-matrix adhesion(GO:0007160);epidermis development(GO:0008544);extracellular matrix organization(GO:0030198);hemidesmosome assembly(GO:0031581);regulation of immune response(GO:0050776)
Q9UQ84	ENSG00000174371	Exonuclease 1;EXO1;ortholog	humoral immune response mediated by circulating immunoglobulin(GO:0002455);DNA replication(GO:0006260);DNA repair(GO:0006281);mismatch repair(GO:0006298);DNA recombination(GO:0006310);somatic hypermutation of immunoglobulin genes(GO:0016446);isotype switching(GO:0045190);meiotic cell cycle(GO:0051321);nucleic acid phosphodiester bond hydrolysis(GO:0090305);RNA phosphodiester bond hydrolysis, endo…
Q9Y264	ENSG00000101280	Angiopoietin-4;ANGPT4;ortholog	angiogenesis(GO:0001525);activation of transmembrane receptor protein tyrosine kinase activity(GO:0007171);Notch signaling pathway(GO:0007219);positive regulation of endothelial cell migration(GO:0010595);negative regulation of angiogenesis(GO:0016525);negative regulation of apoptotic process(GO:0043066);positive regulation of blood vessel endothelial cell migration(GO:0043536);negative regulatio…
Q9Y2N7	ENSG00000124440	Hypoxia-inducible factor 3-alpha;HIF3A;ortholog	angiogenesis(GO:0001525);regulation of transcription, DNA-templated(GO:0006355);regulation of transcription by RNA polymerase II(GO:0006357);transcription by RNA polymerase II(GO:0006366);apoptotic process(GO:0006915);protein ubiquitination(GO:0016567);post-translational protein modification(GO:0043687);positive regulation of transcription by RNA polymerase II(GO:0045944);regulation of transcript…
Q9Y2P4	ENSG00000113396	Long-chain fatty acid transport protein 6;SLC27A6;ortholog	very long-chain fatty acid metabolic process(GO:0000038);long-chain fatty acid metabolic process(GO:0001676);fatty acid transport(GO:0015908);long-chain fatty acid transport(GO:0015909)
Q9Y5W5	ENSG00000156076	Wnt inhibitory factor 1;WIF1;ortholog	signal transduction(GO:0007165);multicellular organism development(GO:0007275);Wnt signaling pathway(GO:0016055);negative regulation of Wnt signaling pathway(GO:0030178);positive regulation of fat cell differentiation(GO:0045600);anatomical structure development(GO:0048856)
Q9Y5Y7	ENSG00000133800	Lymphatic vessel endothelial hyaluronic acid receptor 1;LYVE1;ortholog	cell-matrix adhesion(GO:0007160);response to wounding(GO:0009611);anatomical structure morphogenesis(GO:0009653);hyaluronan catabolic process(GO:0030214)
Q9Y5Z6	ENSG00000172318	Beta-1,3-galactosyltransferase 1;B3GALT1;ortholog	protein glycosylation(GO:0006486);protein N-linked glycosylation(GO:0006487);galactosylceramide biosynthetic process(GO:0006682);oligosaccharide biosynthetic process(GO:0009312);lipid glycosylation(GO:0030259)
Q9Y6Q1	ENSG00000077274	Calpain-6;CAPN6;ortholog	microtubule bundle formation(GO:0001578);regulation of cytoskeleton organization(GO:0051493)
