# Supplementary material for: Modeling Basins of Attraction for Breast Cancer Using Hopfield Networks
Source: Front Genet. 2020 Apr 7;11:314. doi: 10.3389/fgene.2020.00314 (PMC7154169; doi:10.3389/fgene.2020.00314)
Supplement: Supplementary Table 2 — Clinical data, molecular subtype, entropy, and overall survival for each patient from TCGA data set. [file Table_2.XLS]

## Sheet: ClinicalData
Patient	Cancer type	Tumor stage	Gender	Race	Age	Ethnicity	T	N	M	ER Status	PR Status	HER2 Status	Vital status	Days to death/Last Follow-Up	Survival probability	Molecular Subtype	Entropy
A0AY	TCGA-BRCA	stage iia	female	white	62.2	not reported	T2	N0 (i-)	M0	Positive	Positive	Negative	alive	777	94.9966	LumA	2.26661
A0AZ	TCGA-BRCA	stage iiia	female	white	47.8493	not hispanic or latino	T3	N1a	cM0 (i+)	Positive	Positive	Negative	alive	1919	81.3143	LumA	2.05053
A0B5	TCGA-BRCA	stage iiia	female	white	40.8767	not hispanic or latino	T2	N2a	M0	Positive	Positive	Negative	alive	2136	79.1543	LumA	2.0619
A0B7	TCGA-BRCA	stage iib	female	white	42.7205	not hispanic or latino	T2	N1a	M0	Positive	Positive	Positive	alive	2559	73.081	Her2	2.35151
A0B8	TCGA-BRCA	stage i	female	white	64.0548	not reported	T1b	N0 (i-)	M0	Positive	Positive	Equivocal	alive	1569	85.4359	LumA	2.05576
A0BJ	TCGA-BRCA	stage iib	female	white	41.1699	not reported	T2	N1a	M0	Positive	Positive	Negative	alive	660	95.7924	LumA	1.82362
A0BM	TCGA-BRCA	stage iib	female	white	54.9288	not reported	T2	N1a	M0	Positive	Negative	Negative	alive	1876	81.9933	LumA	1.5296
A0BQ	TCGA-BRCA	stage i	female	white	39.7096	not hispanic or latino	T1c	N0	M0	Positive	Positive	Positive	alive	2255	78.3425	LumA	2.10432
A0BT	TCGA-BRCA	stage iia	female	white	56.5068	not hispanic or latino	T1c	N1mi	M0	Positive	Positive	Negative	alive	2365	76.5579	LumA	2.07124
A0BV	TCGA-BRCA	stage iib	female	white	78.6274	not reported	T2	N1a	M0	Positive	Positive	Negative	alive	1519	86.2764	LumA	2.2711
A0BW	TCGA-BRCA	stage i	female	black or african american	71.1616	not hispanic or latino	T1c	N0	M0	Negative	Negative	[Not Available]	alive	2371	76.5579	Basal	2.33531
A0BZ	TCGA-BRCA	stage iiia	female	white	59.8795	not hispanic or latino	T3	N1a	M0	Positive	Positive	Negative	alive	2255	78.3425	LumB	2.41811
A0C0	TCGA-BRCA	stage iia	female	white	63.0301	not reported	T1c	N1a	M0	Positive	Positive	Equivocal	alive	1270	88.7923	LumB	2.22646
A0C3	TCGA-BRCA	stage i	female	white	47.1808	not reported	T1c	N0	M0	Positive	Negative	Negative	alive	2709	71.9928	LumB	1.82171
A0D9	TCGA-BRCA	stage iia	female	white	37.9068	not hispanic or latino	T2	N0 (i-)	M0	Positive	Negative	Negative	alive	1139	89.654	LumA	2.29275
A0DC	TCGA-BRCA	stage ia	female	white	63.8192	not hispanic or latino	T1c	N0 (i-)	M0	Positive	Negative	Negative	alive	906	93.1193	LumA	2.36937
A0DD	TCGA-BRCA	stage iib	male	white	58.5918	not reported	T2	N1a	M0	Positive	Positive	Positive	alive	2486	74.6215	LumB	2.48624
A0DG	TCGA-BRCA	stage iia	female	black or african american	30.6959	not hispanic or latino	T2	N0	M0	Positive	Negative	Negative	alive	2041	79.9101	LumA	2.00891
A0DH	TCGA-BRCA	stage iib	female	white	64.0164	not reported	T2	N1a	M0	Positive	Positive	Negative	alive	1156	89.0121	LumA	1.9751
A0DK	TCGA-BRCA	stage iia	female	white	49.9644	not reported	T2	N0 (i-)	M0	Positive	Positive	Negative	alive	423	97.6466	LumA	2.60102
A0DL	TCGA-BRCA	stage iia	female	white	64.7342	not hispanic or latino	T2	N0	M0	Positive	Negative	Negative	alive	2381	76.0883	Basal	2.35501
A0DP	TCGA-BRCA	stage iib	female	white	60.8192	not reported	T3	N0 (i-)	M0	Positive	Positive	Negative	alive	476	97.4142	LumA	1.99995
A0DQ	TCGA-BRCA	stage iib	female	white	42.5562	not reported	T2	N1	M0	Positive	Positive	Negative	alive	98	100	LumA	2.39453
A0DT	TCGA-BRCA	stage iia	female	white	41.3096	not reported	T1c	N1a	M0	Positive	Positive	Negative	alive	2403	76.0883	LumA	1.91253
A0E0	TCGA-BRCA	stage iiic	female	white	38.8356	not reported	T3	N3a	M0	Negative	Negative	Negative	alive	134	99.9024	Basal	2.14829
A0E1	TCGA-BRCA	stage iib	female	white	52.5808	not reported	T2	N1	M0	Positive	Positive	Equivocal	alive	477	97.4142	LumA	2.07447
A0H5	TCGA-BRCA	stage i	female	white	45.8055	not hispanic or latino	T1c	N0 (i-)	M0	Positive	Positive	[Not Available]	alive	1620	85.4359	LumA	1.94695
A0H7	TCGA-BRCA	stage iiia	female	white	65.6767	not reported	T1c	N2a	M0	Positive	Positive	Negative	alive	702	95.6409	LumA	2.2316
A0HA	TCGA-BRCA	stage i	female	white	31.1753	not hispanic or latino	T1c	N0 (i-)	M0	Positive	Positive	[Not Available]	alive	1611	85.4359	LumA	2.0849
A0HK	TCGA-BRCA	stage iib	female	white	81.5096	not reported	T2	N1	M0	Positive	Negative	Negative	alive	178	99.51	LumA	2.11934
A153	TCGA-BRCA	stage iib	female	white	51.7123	not hispanic or latino	T2	N1a	M0	Positive	Positive	Negative	alive	707	95.6409	LumA	2.27533
A15I	TCGA-BRCA	stage iia	female	white	44.2822	not hispanic or latino	T2	N0	M0	Positive	Positive	Equivocal	alive	1692	83.9032	LumA	1.88821
A18J	TCGA-BRCA	stage iv	female	white	56.6521	not hispanic or latino	T4b	N2	M1	Positive	Positive	Negative	dead	612	96.2206	LumA	2.41215
A18L	TCGA-BRCA	stage iiia	female	white	50.737	not hispanic or latino	T3	N1mi	M0	Positive	Positive	Negative	dead	811	94.1594	LumB	2.499
A18M	TCGA-BRCA	stage iiia	female	white	39.8137	not hispanic or latino	T3	N1	M0	Positive	Positive	Positive	dead	2207	78.3425	LumA	2.47266
A18N	TCGA-BRCA	stage iia	female	white	88.7781	not hispanic or latino	T2	N1b	M0	Positive	Positive	Negative	dead	1148	89.2271	LumA	2.27252
A18Q	TCGA-BRCA	stage iib	female	white	56.6438	not hispanic or latino	T2	N1b	M0	Negative	Negative	Positive	dead	1692	83.9032	Basal	2.45445
A18R	TCGA-BRCA	stage iia	female	white	50.7507	not hispanic or latino	T2b	N1	M0	Indeterminate	Negative	Positive	dead	1142	89.4406	Her2	2.74922
A18U	TCGA-BRCA	stage iiia	female	white	72.4	not hispanic or latino	T2	N2a	M0	Positive	Positive	Positive	dead	1563	85.4359	LumB	2.53163
A1EN	TCGA-BRCA	stage iia	female	white	78.6959	not hispanic or latino	T2	NX	M0	Negative	Negative	Positive	dead	2127	79.1543	Her2	2.32403
A1EO	TCGA-BRCA	stage iia	female	white	68.8658	not hispanic or latino	T1c	N1	M0	Positive	Positive	Negative	dead	2798	70.1618	LumA	2.31662
A1EU	TCGA-BRCA	stage i	female	white	83.1205	not hispanic or latino	T1	N0	M0	Positive	Positive	Negative	dead	1286	88.073	LumA	1.79204
A1F2	TCGA-BRCA	stage iiib	female	white	53.9753	not hispanic or latino	T4b	N1b	M0	Positive	Positive	Positive	dead	959	92.3977	LumB	2.55108
A1FC	TCGA-BRCA	stage iia	female	black or african american	78.6466	not hispanic or latino	T1c	N1b	M0	Negative	Negative	Negative	dead	3472	58.2385	Basal	2.6534
A1FN	TCGA-BRCA	stage iia	female	white	34.3151	not hispanic or latino	T2	N0	M0	Positive	Positive	[Not Evaluated]	dead	2192	78.7505	LumB	2.62158
A1IG	TCGA-BRCA	stage iib	female	white	45.9096	not hispanic or latino	T2	N1mi	M0	Positive	Positive	Negative	alive	2140	79.1543	LumA	2.16988
A1LB	TCGA-BRCA	stage iib	female	black or african american	41.8712	not hispanic or latino	T2	N1	M0	Negative	Negative	Positive	alive	2306	77.4693	Her2	1.98351
A1LH	TCGA-BRCA	stage i	female	white	59.2548	not hispanic or latino	T1c	N0	M0	Negative	Negative	Negative	alive	3247	65.3286	Basal	2.25545
A1LS	TCGA-BRCA	stage ia	female	white	46.2658	not reported	T1c	N0	M0	Negative	Negative	Negative	alive	1604	85.4359	Basal	2.40004
A1N4	TCGA-BRCA	stage iiia	female	white	41.2466	not hispanic or latino	T2	N2	M0	Positive	Positive	Positive	alive	1000	91.6521	LumA	2.1399
A1N5	TCGA-BRCA	stage iib	female	white	45.8521	not hispanic or latino	T2	N1	M0	Positive	Positive	Positive	alive	1120	89.8645	LumA	2.07731
A1N6	TCGA-BRCA	stage iib	female	white	52.9507	not hispanic or latino	T2	N1	M0	Positive	Positive	Positive	dead	678	95.6409	LumB	2.42168
A1N9	TCGA-BRCA	stage iia	female	white	58.1589	not hispanic or latino	T2	N0	M0	Negative	Positive	Positive	alive	1101	90.0715	HER2	2.65163
A1NA	TCGA-BRCA	stage iia	female	white	58.6219	not hispanic or latino	T2	N0	M0	Positive	Positive	Positive	alive	1112	89.8645	LumB	2.5031
A1ND	TCGA-BRCA	stage iib	female	white	75.0685	not hispanic or latino	T2	N1	M0	Negative	Negative	Positive	alive	1266	88.7923	HER2	2.47874
A1NF	TCGA-BRCA	stage iia	female	white	60.2219	not hispanic or latino	T2	N0	M0	Positive	Positive	Negative	dead	1072	90.2767	LumB	2.51948
A1NG	TCGA-BRCA	stage iia	female	white	62.7288	not hispanic or latino	T2	N0	M0	Positive	Positive	Negative	dead	786	94.6636	LumA	2.27763
A1R7	TCGA-BRCA	stage iia	female	white	64.1014	not hispanic or latino	T2	N0	M0	[Not Evaluated]	[Not Evaluated]	[Not Evaluated]	alive	1467	86.5452	LumB	2.61502
A1RB	TCGA-BRCA	stage iia	female	white	40.4247	not hispanic or latino	T2	N0	M0	[Not Evaluated]	[Not Evaluated]	[Not Evaluated]	dead	976	92.0277	LumB	2.58668
A1RC	TCGA-BRCA	stage iiic	female	white	56.9726	not hispanic or latino	T4b	N3	M0	[Not Evaluated]	[Not Evaluated]	[Not Evaluated]	alive	1224	88.7923	LumA	2.445
A1RD	TCGA-BRCA	stage iia	female	white	67.7233	not hispanic or latino	T2	N0	M0	[Not Evaluated]	[Not Evaluated]	[Not Evaluated]	alive	34	100	LumA	2.16389
A1RF	TCGA-BRCA	stage iiia	female	white	68.8192	not hispanic or latino	T2	N2	M0	[Not Evaluated]	[Not Evaluated]	[Not Evaluated]	alive	200	99.4112	LumA	2.67588
A1RH	TCGA-BRCA	stage iia	female	white	63.6274	not hispanic or latino	T2	N0	M0	[Not Evaluated]	[Not Evaluated]	[Not Evaluated]	alive	1417	87.0619	Her2	2.6582
A1RI	TCGA-BRCA	stage iiia	female	white	43.6767	not hispanic or latino	T1c	N2	M0	[Not Evaluated]	[Not Evaluated]	[Not Evaluated]	alive	1449	86.5452	LumA	2.07857
A204	TCGA-BRCA	stage iib	female	white	80.9014	not hispanic or latino	T2	N1b	M0	[Not Evaluated]	[Not Evaluated]	[Not Evaluated]	dead	2534	73.5993	LumB	2.56342
A208	TCGA-BRCA	stage iib	female	white	48.5342	not hispanic or latino	T1c	N0	M0	Positive	Positive	[Not Evaluated]	dead	1759	82.958	LumB	2.22589
A23H	TCGA-BRCA	stage iia	female	white	90.0603	not hispanic or latino	T2	NX	M0	Positive	Negative	Positive	dead	174	99.51	Her2	2.66903
A2C8	TCGA-BRCA	stage iiib	female	white	63.2959	not hispanic or latino	T4b	N0	MX	Positive	Positive	Negative	alive	225	99.3114	LumA	2.26079
A2FB	TCGA-BRCA	stage iia	female	white	65.3452	not hispanic or latino	T2	N0	MX	Positive	Positive	Positive	alive	1234	88.7923	LumA	2.14708
A2FF	TCGA-BRCA	stage iib	female	asian	XX	not hispanic or latino	T2	N1	MX	Positive	Positive	[Not Evaluated]	alive	2759	71.3929	LumA	1.79
