# Supplementary material for: Modeling Basins of Attraction for Breast Cancer Using Hopfield Networks
Source: Front Genet. 2020 Apr 7;11:314. doi: 10.3389/fgene.2020.00314 (PMC7154169; doi:10.3389/fgene.2020.00314)
Supplement: Supplementary Table 3 — Analysis of sample convergence after threshold variation. The geometric mean best fitted our samples and is indicated as the threshold to binarize the gene state in each sample expression profile. [file Table_3.XLSX]

## Sheet: Planilha1
	-5	-4	-3	-2	-1	-0.8	-0.5	0	0.5	0.8	1	2	3	4	5
Tumor samples that converged to the control attractor	0	5	8	2	6	5	5	5	4	6	6	9	9	0	70
Tumor samples that converged to neither attractors	22	2	1	2	1	0	0	0	2	1	3	4	2	19	0
Control samples that converged to the tumor attractor	0	0	2	2	0	0	0	0	0	0	0	4	4	26	0
Control samples that converged to neither attractors	7	0	0	2	1	0	0	0	0	0	0	4	12	10	0
