# Supplementary material for: Modeling Basins of Attraction for Breast Cancer Using Hopfield Networks
Source: Front Genet. 2020 Apr 7;11:314. doi: 10.3389/fgene.2020.00314 (PMC7154169; doi:10.3389/fgene.2020.00314)
Supplement: Supplementary Table 4 — Node degree for differentially expressed genes. [file Table_4.XLS]

## Sheet: Planilha1
Node degree calculated for each protein in the interactome			Node degree for differentially expressed genes that we found equivalence between Uniprotkb (identifier of the interactome proteins) and Ensemble (identifier of the RNA-Seq data) codes
Proteins Uniprotkb	Node degree		Equivalence
A0A024QZP7	2		Uniprotkb	Ensemble	Node degree
A0A024R0Y4	1		O00339	ENSG00000132561	5
A0A024R644	6		O00533	ENSG00000134121	2
A0A087WSW0	8		O00585	ENSG00000137077	8
A0A087WUH9	1		O00762	ENSG00000175063	9
A0A087WUI6	6		O00763	ENSG00000076555	7
A0A087WUM8	1		O14558	ENSG00000004776	46
A0A087WVE9	11		O14764	ENSG00000187730	5
A0A087WX54	3		O14829	ENSG00000086717	47
A0A087WXL1	1		O15061	ENSG00000182253	8
A0A087WY89	26		O15392	ENSG00000089685	25
A0A087WYA8	1		O43827	ENSG00000171819	1
A0A087WZT3	18		O43915	ENSG00000165197	1
A0A087WZU1	8		O60543	ENSG00000176194	2
A0A087WZU2	2		O75751	ENSG00000146477	2
A0A087WZY1	1		O75891	ENSG00000144908	3
A0A087WZZ9	1		O75936	ENSG00000129151	3
A0A0A0MQZ8	1		O95235	ENSG00000112984	23
A0A0A0MR69	1		O95239	ENSG00000090889	8
A0A0A0MR80	7		O95388	ENSG00000104415	4
A0A0A0MR97	10		O95760	ENSG00000137033	7
A0A0A0MRG9	1		O95810	ENSG00000168497	12
A0A0A0MS80	1		O95990	ENSG00000168309	37
A0A0A6YYJ5	1		P00325	ENSG00000196616	6
A0A0B4J1Y2	3		P00746	ENSG00000197766	2
A0A0B4J1Z1	2		P01210	ENSG00000181195	1
A0A0B4J233	1		P01833	ENSG00000162896	6
A0A0B4J269	8		P02511	ENSG00000109846	22
A0A0B4J295	1		P02533	ENSG00000186847	45
A0A0B4J299	1		P02751	ENSG00000115414	453
A0A0C3SFZ9	34		P02753	ENSG00000138207	2
A0A0C4DFM2	7		P02768	ENSG00000163631	165
A0A0C4DFN3	3		P02787	ENSG00000091513	35
A0A0C4DFQ0	1		P03956	ENSG00000196611	2
A0A0C4DFQ7	10		P04114	ENSG00000084674	15
A0A0C4DFT7	3		P04271	ENSG00000160307	20
A0A0C4DFT8	7		P05452	ENSG00000163815	13
A0A0C4DFY0	1		P06731	ENSG00000105388	5
A0A0C4DFY5	1		P06858	ENSG00000175445	15
A0A0C4DG38	6		P07451	ENSG00000164879	1
A0A0C4DG62	6		P08263	ENSG00000243955	5
A0A0C4DG91	1		P08473	ENSG00000196549	79
A0A0C4DG94	2		P09038	ENSG00000138685	15
A0A0C4DGF1	36		P0C862	ENSG00000240654	20
A0A0C4DGJ5	1		P0DJI9	ENSG00000134339	1
A0A0C4DGM4	3		P10244	ENSG00000101057	19
A0A0C4DGQ3	1		P10721	ENSG00000157404	63
A0A0C4DGQ7	6		P11388	ENSG00000131747	35
A0A0C4DGT3	1		P11532	ENSG00000198947	21
A0A0C4DGV4	5		P12645	ENSG00000152785	4
A0A0C4DGW0	1		P13647	ENSG00000186081	31
A0A0C4DGW6	1		P13805	ENSG00000105048	61
A0A0C4DGW7	1		P14136	ENSG00000131095	71
A0A0G2JHK4	1		P14672	ENSG00000181856	2
A0A0G2JJL1	4		P15085	ENSG00000091704	1
A0A1B0GTW0	16		P15090	ENSG00000170323	11
A0A1B0GVM0	1		P16066	ENSG00000169418	4
A0A1B0GWI1	22		P16671	ENSG00000135218	7
A0A1P0AYU5	1		P17661	ENSG00000175084	50
A0AUZ9	1		P17735	ENSG00000198650	6
A0AV02	1		P19875	ENSG00000081041	3
A0AV96	11		P20671	ENSG00000196866	7
A0AVF1	17		P21397	ENSG00000189221	2
A0AVG3	4		P21695	ENSG00000167588	3
A0AVI4	3		P22003	ENSG00000112175	1
A0AVK6	6		P22105	ENSG00000168477	8
A0AVT1	5		P22352	ENSG00000211445	1
A0FGR8	10		P22748	ENSG00000167434	4
A0FGR9	3		P23141	ENSG00000198848	5
A0JLT2	120		P23471	ENSG00000106278	11
A0JNW5	12		P24592	ENSG00000167779	16
A0MZ66	16		P25815	ENSG00000163993	15
A0PJW6	2		P26992	ENSG00000122756	10
A0PJW8	2		P27469	ENSG00000123689	2
A0PJX0	7		P28330	ENSG00000115361	1
A0PJX4	2		P29033	ENSG00000165474	21
A0PJY2	6		P30307	ENSG00000158402	62
A0PK00	17		P30518	ENSG00000126895	1
A0PK05	2		P30838	ENSG00000108602	5
A0PK11	5		P31350	ENSG00000171848	19
A1A4F0	1		P34130	ENSG00000225950	6
A1A4S6	6		P35348	ENSG00000120907	3
A1A580	8		P35558	ENSG00000124253	2
A1A5B4	1		P35749	ENSG00000133392	32
A1A5C7	4		P41159	ENSG00000174697	2
A1A5D9	4		P42658	ENSG00000130226	1
A1E959	11		P45378	ENSG00000130595	7
A1KXE4	47		P45381	ENSG00000108381	4
A1L0T0	18		P48058	ENSG00000152578	3
A1L162	4		P48740	ENSG00000127241	19
A1L170	3		P48775	ENSG00000151790	19
A1L190	5		P49747	ENSG00000105664	10
A1L390	12		P49758	ENSG00000182732	3
A1L3X0	1		P50221	ENSG00000005102	95
A1L3X4	4		P50993	ENSG00000018625	2
A1L429	2		P51654	ENSG00000147257	4
A1L453	1		P51671	ENSG00000172156	5
A1L4H1	16		P51911	ENSG00000130176	7
A1L4K1	89		P51955	ENSG00000117650	35
A1L4L8	1		P52179	ENSG00000101605	16
A1X283	5		P52895	ENSG00000151632	1
A1XBS5	4		P53539	ENSG00000125740	25
A1YPR0	3		P55064	ENSG00000161798	9
A2A274	1		P55107	ENSG00000266524	1
A2A2Q9	1		P60201	ENSG00000123560	30
A2A2Y4	15		P63267	ENSG00000163017	4
A2A3K4	4		P68431	ENSG00000197409	81
A2A3R5	2		P68871	ENSG00000244734	6
A2A4F6	1		P69905	ENSG00000188536	26
A2ABF9	11		P78337	ENSG00000069011	63
A2ABH1	4		Q00872	ENSG00000196091	15
A2AJT9	1		Q02413	ENSG00000134760	19
A2RRC6	4		Q03167	ENSG00000069702	3
A2RRD8	2		Q03692	ENSG00000123500	10
A2RRE0	1		Q04828	ENSG00000187134	4
A2RRH5	1		Q05469	ENSG00000079435	3
A2RRP1	11		Q05516	ENSG00000109906	105
A2RTX5	17		Q13061	ENSG00000186439	2
A2RTY3	1		Q13201	ENSG00000138722	2
A2RU14	21		Q13224	ENSG00000273079	11
A2RU30	2		Q13326	ENSG00000102683	15
A2RU48	3		Q13522	ENSG00000135447	1
A2RU54	2		Q13609	ENSG00000163687	3
A2RU67	1		Q13642	ENSG00000022267	33
A2RUB6	13		Q13683	ENSG00000135424	1
A2RUH7	3		Q15004	ENSG00000166803	1
A2RUR9	1		Q15058	ENSG00000118193	35
A2RUS2	3		Q15398	ENSG00000126787	9
A2RUT3	1		Q15848	ENSG00000181092	21
A2VCK2	8		Q16534	ENSG00000108924	6
A2VDF0	1		Q16620	ENSG00000148053	11
A2VDJ0	1		Q16627	ENSG00000276409	3
A3KFJ0	1		Q16654	ENSG00000004799	1
A3KMH1	11		Q16878	ENSG00000129596	2
A3KN83	8		Q2M3G0	ENSG00000004846	1
A4D0S4	1		Q53EZ4	ENSG00000138180	95
A4D104	1		Q5SW24	ENSG00000164488	1
A4D161	9		Q5VZY2	ENSG00000203805	11
A4D1B5	1		Q6IB77	ENSG00000149124	6
A4D1E9	5		Q6UX06	ENSG00000102837	13
A4D1P6	7		Q6UX46	ENSG00000189292	1
A4D1S5	5		Q6UXB8	ENSG00000164530	6
A4D2P6	1		Q6UXG3	ENSG00000161649	4
A4FU01	1		Q6UXH0	ENSG00000130173	2
A4FU49	2		Q6ZMJ2	ENSG00000168079	5
A4GXA9	2		Q6ZMT1	ENSG00000141750	2
A4QMS7	3		Q7Z304	ENSG00000165072	1
A4QPB2	2		Q86UX2	ENSG00000123243	9
A4QPH2	1		Q86VI3	ENSG00000183856	9
A4UGR9	4		Q86Z14	ENSG00000134962	2
A5A3E0	2		Q8IUA7	ENSG00000154258	2
A5D8T8	6		Q8IV16	ENSG00000277494	1
A5D8V6	88		Q8IYA6	ENSG00000169607	3
A5D8V7	16		Q8IZT6	ENSG00000066279	49
A5PKW4	8		Q8N2Q7	ENSG00000169760	4
A5PL33	4		Q8N3T6	ENSG00000181234	1
A5PLL7	1		Q8N474	ENSG00000104332	4
A5PLN9	9		Q8N878	ENSG00000153303	2
A5X5Y0	2		Q8N912	ENSG00000184601	8
A5YKK6	63		Q8N9F0	ENSG00000185818	1
A5YM72	1		Q8NB12	ENSG00000115593	38
A6BM72	2		Q8NCD3	ENSG00000123485	16
A6H8Y1	8		Q8NER5	ENSG00000123612	2
A6H8Z2	9		Q8TAT5	ENSG00000109674	18
A6NC98	39		Q8TCY5	ENSG00000170262	7
A6NCE7	3		Q8TF66	ENSG00000172061	3
A6NCF5	1		Q8WWQ8	ENSG00000136011	1
A6ND01	1		Q92748	ENSG00000151365	24
A6ND36	5		Q92777	ENSG00000157152	1
A6ND48	1		Q92781	ENSG00000135437	1
A6ND91	1		Q969D9	ENSG00000145777	2
A6NDB9	2		Q96A00	ENSG00000167641	2
A6NDS4	9		Q96AQ7	ENSG00000187288	7
A6NDU8	1		Q96KB5	ENSG00000168078	14
A6NE52	1		Q96M02	ENSG00000154493	1
A6NE70	1		Q96Q06	ENSG00000167676	2
A6NEK1	1		Q96QR1	ENSG00000161055	7
A6NEM1	204		Q96SQ7	ENSG00000168874	1
A6NEM2	2		Q96T88	ENSG00000276043	10
A6NEQ0	2		Q99640	ENSG00000127564	11
A6NEW6	1		Q99645	ENSG00000083782	2
A6NFI3	1		Q99972	ENSG00000034971	4
A6NFR6	5		Q9BU40	ENSG00000101938	1
A6NFT4	1		Q9BXW4	ENSG00000197769	62
A6NFY7	6		Q9BYJ0	ENSG00000137441	1
A6NG10	1		Q9BYS8	ENSG00000163827	2
A6NGB9	2		Q9BZ11	ENSG00000149451	4
A6NGC4	2		Q9BZD4	ENSG00000143228	66
A6NGG8	5		Q9BZV2	ENSG00000135917	4
A6NGK3	2		Q9H1Z8	ENSG00000119147	1
A6NGR9	1		Q9H2S6	ENSG00000000005	9
A6NH52	2		Q9H511	ENSG00000124743	1
A6NHL2	6		Q9HBY8	ENSG00000101049	14
A6NHQ2	2		Q9HCL2	ENSG00000119927	1
A6NHQ4	19		Q9NP71	ENSG00000009950	6
A6NHR9	9		Q9NPI9	ENSG00000153822	1
A6NHV6	1		Q9NQW6	ENSG00000011426	144
A6NI15	20		Q9NS61	ENSG00000120049	7
A6NI56	3		Q9NS82	ENSG00000130876	1
A6NI79	5		Q9NT22	ENSG00000183798	5
A6NIH7	5		Q9NV29	ENSG00000166292	7
A6NIM6	1		Q9NY46	ENSG00000153253	2
A6NIR3	1		Q9UBJ2	ENSG00000173208	2
A6NIV6	1		Q9UBY9	ENSG00000173641	18
A6NJ69	1		Q9UD71	ENSG00000131771	4
A6NJ78	14		Q9UHC6	ENSG00000174469	7
A6NJB7	8		Q9UIH9	ENSG00000163884	19
A6NJZ7	1		Q9UKW6	ENSG00000135374	7
A6NK44	1		Q9ULB1	ENSG00000179915	8
A6NK53	2		Q9ULW0	ENSG00000088325	18
A6NK75	1		Q9UMD9	ENSG00000065618	7
A6NK89	38		Q9UQ84	ENSG00000174371	15
A6NK97	1		Q9Y264	ENSG00000101280	1
A6NKD2	1		Q9Y5W5	ENSG00000156076	11
A6NKD9	24		Q9Y5Y7	ENSG00000133800	6
A6NKE1	1		Q9Y6Q1	ENSG00000077274	4
A6NKF2	2
A6NKN8	1
A6NKT7	5
A6NLX3	10
A6NMY6	6
A6NN06	1
A6NNN6	1
A6NNT2	1
A6NNY8	1
A6PVS8	1
A6QL63	1
A6XGL0	1
A6ZKI3	13
A7E2F4	1
A7E2V4	4
A7E2Y1	24
A7KAX9	20
A7MCY6	14
A7MD48	29
A7XYQ1	2
A8CG34	14
A8K0R7	2
A8K0Z3	12
A8K2U0	4
A8K7I4	1
A8K7Q2	6
A8K8P3	8
A8K8V0	20
A8K979	1
A8KAD9	1
A8MQ03	512
A8MQ11	1
A8MRB1	5
A8MT69	8
A8MTA8	5
A8MTY0	1
A8MTY9	2
A8MTZ0	10
A8MUD9	1
A8MUP2	6
A8MUS3	1
A8MV65	66
A8MV81	8
A8MVS5	2
A8MVW0	1
A8MW92	11
A8MW95	6
A8MX94	1
A8MXD5	7
A8MXP9	1
A8MXQ7	1
A8MXV4	1
A8MYJ7	1
A8MYP8	10
A8MYU2	1
A8MYZ6	11
A8MZ97	1
A9IYQ1	2
A9QM74	1
A9UHW6	20
A9Z1X7	3
B0I1T2	5
B0QY89	1
B0YJ81	14
B1AK88	1
B1AKQ8	1
B1AL05	4
B1AL69	1
B1ALA9	1
B1ALG1	2
B1ALK7	1
B1AM27	1
B1AQ61	1
B1AVT0	1
B2R5W2	1
B2RNN3	2
B2RPK0	1
B2RTY4	7
B2RUY7	18
B2RUZ4	10
B2RV13	1
B2RXF5	47
B2RXH8	6
B2WTI3	1
B3EWF7	2
B3EWG5	1
B3KNS4	4
B4DDK6	5
B4DEH8	1
B4DF87	3
B4DFN3	2
B4DGU4	3
B4DLN1	4
B4DR80	8
B4DUA4	1
B4DVN3	1
B4DVT3	1
B4DXD0	2
B4DXZ6	1
B4DY08	2
B4DZ85	2
B4E127	2
B4E1G1	8
B4E1Q4	4
B4E3T4	2
B5MC10	1
B5MC15	1
B5MCE7	1
B5MCU0	1
B5MCW2	1
B5MD87	2
B5MDE0	2
B5MDF5	1
B5MDQ0	1
B5ME19	6
B5ME97	2
B7Z3H4	4
B7Z4B8	1
B7Z503	1
B7Z6Z4	1
B7ZAQ6	5
B7ZBB8	1
B7ZBC8	1
B7ZKJ8	1
B7ZLI8	6
B8A4K4	1
B8ZZA8	1
B8ZZQ6	2
B9A064	1
C0H5X0	1
C4AM86	1
C6GKH1	2
C9J050	1
C9J0K6	3
C9J0Q5	1
C9J1X0	5
C9J2C0	2
C9J2Y9	8
C9J384	2
C9J4K5	1
C9J6P4	2
C9J9C1	3
C9J9K3	5
C9JA28	10
C9JA69	4
C9JAW5	5
C9JC32	2
C9JCN9	1
C9JDE9	1
C9JE12	4
C9JE98	3
C9JFE4	2
C9JFV4	1
C9JG97	4
C9JIZ3	2
C9JJ79	5
C9JJV6	2
C9JKI3	7
C9JLU1	7
C9JLW8	2
C9JMG5	1
C9JNE2	3
C9JNW5	1
C9JP00	2
C9JPM4	2
C9JQV0	1
C9JRY4	2
C9JWI7	1
C9JWJ8	3
C9JWL4	1
C9JX80	1
C9JXB8	1
C9JYE9	1
C9JYL6	1
C9JYM0	1
C9JYQ9	1
C9JZP6	2
C9K0J5	1
D2IYK5	2
D3DQZ6	1
D3DTT2	1
D3W0D1	2
D6R9M0	1
D6R9U7	2
D6RA89	3
D6RA96	14
D6RAN8	6
D6RBZ0	2
D6REM6	1
D6REX3	1
D6RF48	2
D6RF93	1
D6RFM5	1
D6RG13	1
D6RGG3	1
D6RGH6	3
D6RIU2	1
D6RJG9	1
E2QRF9	1
E5RFK5	1
E5RGS4	2
E5RGV0	1
E5RH77	1
E5RHG8	7
E5RHT1	2
E5RI99	1
E5RIH5	1
E5RIL2	2
E5RIW3	1
E5RK48	1
E7EM64	3
E7EMK3	1
E7EMZ9	2
E7EN19	5
E7EN77	1
E7ENF1	2
E7ENI6	1
E7ENN3	1
E7EPI0	5
E7EQ69	1
E7EQG2	1
E7EQL8	1
E7EQR4	1
E7EQS8	1
E7EQV3	1
E7EQV9	1
E7EQY4	5
E7ERJ7	2
E7ERK7	6
E7ERP6	2
E7ERS3	4
E7ESI2	2
E7ESJ3	1
E7ESK6	5
E7ET07	2
E7ETA6	13
E7ETB0	1
E7ETE0	3
E7ETY2	4
E7ETZ0	2
E7EU96	5
E7EVA0	3
E7EVG6	1
E7EVJ3	2
E7EW20	1
E7EW69	3
E7EWD6	3
E7EWX6	1
E7EX90	1
E9PAU2	3
E9PAV3	3
E9PAV9	1
E9PB61	6
E9PBC6	4
E9PBF6	2
E9PBL8	1
E9PC62	1
E9PC66	2
E9PC69	2
E9PCW1	2
E9PD14	1
E9PD53	1
E9PDN5	2
E9PDU5	1
E9PEN0	3
E9PEP6	1
E9PF10	6
E9PF19	2
E9PFR3	2
E9PG19	1
E9PGF5	1
E9PGT6	2
E9PGW7	2
E9PH57	2
E9PH82	1
E9PH98	1
E9PHY5	2
E9PHY8	1
E9PI10	1
E9PIN3	1
E9PIZ4	1
E9PJ24	3
E9PJ55	2
E9PJF5	2
E9PJI5	2
E9PJI6	1
E9PJK4	2
E9PJN9	3
E9PK14	1
E9PK67	4
E9PK97	1
E9PL24	3
E9PLA9	1
E9PLD3	1
E9PM19	1
E9PM64	1
E9PMP7	2
E9PMS6	5
E9PMU7	1
E9PN18	1
E9PN89	1
E9PPJ0	1
E9PPU1	1
E9PPW7	2
E9PQ56	1
E9PQD7	1
E9PQZ5	1
E9PR71	1
E9PRG8	1
E9PRI1	2
E9PRZ2	1
E9PS74	4
E9PSE9	1
E9PSF2	2
E9PSI1	2
F1T0I1	2
F2Z2E2	1
F2Z2M5	2
F2Z2U4	4
F2Z393	1
F5GWD3	1
F5GWN5	1
F5GWP8	5
F5GWT4	4
F5GX40	1
F5GXB9	1
F5GY68	1
F5GYW0	1
F5GZ78	1
F5GZ90	3
F5GZI3	2
F5GZK1	1
F5H148	1
F5H1N7	4
F5H282	2
F5H284	1
F5H365	2
F5H3M2	3
F5H423	1
F5H4F1	1
F5H5D3	3
F5H5S8	1
F5H5U2	1
F5H629	2
F5H6C2	4
F5H8B4	2
F6RAJ7	1
F6RF56	6
F6TR53	1
F6U1T9	2
F6U236	1
F6VEM6	1
F8VQ14	1
F8VUJ3	1
F8VVB9	1
F8VWL3	1
F8VY35	2
F8W038	3
F8W057	1
F8W118	5
F8W1M6	1
F8W1R7	1
F8W6L3	1
F8W6N3	5
F8W7C6	11
F8W7S1	1
F8W7U8	3
F8W881	1
F8W8I6	5
F8W9L8	2
F8WAJ0	2
F8WBZ7	1
F8WC19	2
F8WCF6	1
F8WCM5	2
F8WDT5	1
F8WE02	1
G3V162	1
G3V167	2
G3V1D4	1
G3V1L9	3
G3V1M0	2
G3V1N3	4
G3V1X1	14
G3V219	3
G3V325	6
G3V3G9	2
G3V3R7	1
G3V3Y1	8
G3V439	1
G3V4T2	4
G3V529	10
G3V5I9	1
G3V5R9	2
G3V5S9	4
G3XAG3	1
G3XAN4	2
G5E962	3
G5E9A6	6
G5E9A7	1
G5E9C8	1
G5E9H3	3
G5E9H6	1
G5E9I4	1
G5E9L9	1
G5E9M4	3
G5E9N2	1
G5E9S8	3
G5E9W2	2
G5E9W7	2
G5EA36	2
H0Y2M0	1
H0Y2S9	4
H0Y2U5	2
H0Y2V6	2
H0Y3A3	5
H0Y413	1
H0Y4V9	1
H0Y507	2
H0Y5B0	2
H0Y714	4
H0Y7E6	1
H0Y7P7	1
H0Y7U4	2
H0Y8D1	3
H0Y9L7	8
H0Y9Y3	3
H0YAA0	1
H0YAJ5	4
H0YAY5	1
H0YB70	2
H0YB92	1
H0YB98	9
H0YBA1	1
H0YBU6	1
H0YBV7	1
H0YC01	1
H0YCH8	2
H0YD11	1
H0YDF6	1
H0YDQ3	2
H0YDU7	1
H0YE48	1
H0YEF7	11
H0YEX5	6
H0YG85	1
H0YH87	3
H0YHG0	7
H0YIS7	2
H0YJE3	1
H0YJT2	2
H0YJZ4	3
H0YK48	1
H0YKG7	1
H0YLN8	3
H0YNH1	1
H3BMM9	1
H3BMW4	3
H3BN98	4
H3BNT4	7
H3BPE1	8
H3BPU4	1
H3BPZ6	1
H3BQ24	1
H3BQK0	1
H3BQM0	28
H3BR10	1
H3BRL3	1
H3BS42	5
H3BSK8	8
H3BTS1	3
H3BUJ7	2
H7BXF5	3
H7BXG1	1
H7BXI1	9
H7BXQ9	1
H7BXY6	1
H7BYN4	1
H7BYT1	1
H7BYY1	14
H7BZF0	1
H7BZJ3	3
H7C0N4	7
H7C1F9	1
H7C1U3	2
H7C2E6	3
H7C2N3	1
H7C3S6	1
H7C417	1
H7C4C8	1
H7C4S4	5
H7C524	1
H7C5G9	2
H7C5Q0	7
H8Y6P7	1
H9ZYI9	1
I3L0A0	2
I3L0E3	2
I3L0N3	4
I3L182	1
I3L1H5	1
I3L1P8	2
I3L2B0	1
I3L2C7	1
I3L2N2	1
I3L2W2	3
I3L3H6	1
I3L3J2	10
I3L402	1
I6L899	1
I6L8A6	1
I6L9I8	3
J3KMX2	4
J3KMY6	1
J3KMZ7	4
J3KN16	1
J3KN53	1
J3KN67	1
J3KNB8	19
J3KNF4	2
J3KNI1	2
J3KNK1	1
J3KNL6	22
J3KNN3	1
J3KNZ9	1
J3KP15	5
J3KPD3	4
J3KPF9	7
J3KPK1	1
J3KPP0	3
J3KQ12	25
J3KQN4	1
J3KQY1	1
J3KRF5	1
J3KRN4	2
J3KS15	6
J3KS81	1
J3KT76	1
J3QL56	2
J3QQK6	1
J3QQT2	4
J3QQT5	4
J3QQY0	3
J3QR07	2
J3QR09	3
J3QRB6	1
J3QRP0	3
J3QRU1	5
J3QSH4	1
J3QSH9	4
J3QT39	3
J3QT77	5
K7EIG1	2
K7EJC8	2
K7EJF0	1
K7EJH0	5
K7EK07	12
K7EK91	1
K7EKC1	1
K7EKI8	4
K7EL68	1
K7EL81	1
K7ELC4	1
K7ELC8	1
K7ELE3	1
K7ELE9	1
K7EM05	4
K7EM37	1
K7EM38	5
K7EMM4	1
K7EN02	1
K7EN05	1
K7ENV2	5
K7EPJ8	1
K7ER46	2
K7ES11	1
K7ES61	5
K7ESM5	2
M0QXS5	1
M0QY76	1
M0QYT0	1
M0R160	2
M9MML0	2
O00115	2
O00116	9
O00124	6
O00139	58
O00141	51
O00148	46
O00151	14
O00154	24
O00155	13
O00159	183
O00160	5
O00161	28
O00165	43
O00167	36
O00170	25
O00178	10
O00180	6
O00182	1
O00186	2
O00189	29
O00192	1
O00193	23
O00194	4
O00198	5
O00203	27
O00204	15
O00206	18
O00212	6
O00213	16
O00214	13
O00217	22
O00220	11
O00221	49
O00231	65
O00232	31
O00233	55
O00237	8
O00238	2
O00241	6
O00244	6
O00254	10
O00255	27
O00257	100
O00264	35
O00267	74
O00268	20
O00273	22
O00287	2
O00291	33
O00292	2
O00294	5
O00295	3
O00299	36
O00300	2
O00303	58
O00305	9
O00308	58
O00311	41
O00322	1
O00327	39
O00329	12
O00330	11
O00338	6
O00339	5
O00341	1
O00358	75
O00391	1
O00399	7
O00400	58
O00401	54
O00408	2
O00409	9
O00410	35
O00411	15
O00418	12
O00421	1
O00422	49
O00423	3
O00425	23
O00429	34
O00442	27
O00443	36
O00444	36
O00445	2
O00453	2
O00458	4
O00459	50
O00461	15
O00463	55
O00468	6
O00469	7
O00470	10
O00471	53
O00472	24
O00478	2
O00479	3
O00481	3
O00482	10
O00483	21
O00487	62
O00488	8
O00499	22
O00505	68
O00506	40
O00507	4
O00512	5
O00515	5
O00519	2
O00522	6
O00526	14
O00533	2
O00534	2
O00541	14
O00548	1
O00555	83
O00559	2
O00560	298
O00562	5
O00566	4
O00567	151
O00570	1
O00571	87
O00585	8
O00590	1
O00592	5
O00602	1
O00622	6
O00623	2
O00625	2
O00626	4
O00628	3
O00629	34
O00631	3
O00634	1
O00635	17
O00712	3
O00716	126
O00743	38
O00746	17
O00750	10
O00755	3
O00757	21
O00762	9
O00763	7
O00764	7
O00767	12
O14490	11
O14492	5
O14493	3
O14494	2
O14495	4
O14497	15
O14503	93
O14508	9
O14512	17
O14513	6
O14514	4
O14519	55
O14521	2
O14522	5
O14523	3
O14524	3
O14526	4
O14530	32
O14531	7
O14543	36
O14544	22
O14545	13
O14548	5
O14556	3
O14558	46
O14559	2
O14561	25
O14562	1
O14569	3
O14576	30
O14578	4
O14579	14
O14581	2
O14593	10
O14595	6
O14599	1
O14602	4
O14604	4
O14607	2
O14613	8
O14617	18
O14618	1
O14625	5
O14627	7
O14628	1
O14633	60
O14639	50
O14640	39
O14641	126
O14645	18
O14646	6
O14647	14
O14649	2
O14653	23
O14654	75
O14656	14
O14657	3
O14662	18
O14668	1
O14669	2
O14672	5
O14678	5
O14681	7
O14682	1
O14683	3
O14684	1
O14686	20
O14709	3
O14713	9
O14715	3
O14717	18
O14718	1
O14727	6
O14730	23
O14732	8
O14733	22
O14734	5
O14735	20
O14737	23
O14744	98
O14745	38
O14746	24
O14753	1
O14757	47
O14763	10
O14764	5
O14770	29
O14771	7
O14773	12
O14775	23
O14776	18
O14777	71
O14782	12
O14786	9
O14787	33
O14788	21
O14791	5
O14793	5
O14795	1
O14796	28
O14798	11
O14802	10
O14807	4
O14810	4
O14817	34
O14818	51
O14827	2
O14828	16
O14829	47
O14832	9
O14836	11
O14841	4
O14862	109
O14863	6
O14867	28
O14874	11
O14879	49
O14880	7
O14893	31
O14896	3
O14901	9
O14904	1
O14907	4
O14908	26
O14910	30
O14917	7
O14920	84
O14924	4
O14925	15
O14929	30
O14931	13
O14933	27
O14936	56
O14939	5
O14948	7
O14949	12
O14950	26
O14957	1
O14958	1
O14960	1
O14964	224
O14965	120
O14966	8
O14967	6
O14972	6
O14974	48
O14975	7
O14976	81
O14977	8
O14978	19
O14979	26
O14980	57
O14981	14
O14983	5
O14986	2
O14990	2
O15013	2
O15014	9
O15015	9
O15018	2
O15020	19
O15021	2
O15027	115
O15031	8
O15033	2
O15034	4
O15037	1
O15040	5
O15041	1
O15042	21
O15047	18
O15049	21
O15050	1
O15054	5
O15055	9
O15056	10
O15060	11
O15061	8
O15062	12
O15063	4
O15066	15
O15067	20
O15068	5
O15069	9
O15072	1
O15075	71
O15078	110
O15079	1
O15083	3
O15084	92
O15085	17
O15090	3
O15091	4
O15105	27
O15111	63
O15116	24
O15117	22
O15118	4
O15119	15
O15120	7
O15121	15
O15123	7
O15126	17
O15127	7
O15130	1
O15131	11
O15143	24
O15144	27
O15145	53
O15146	4
O15151	33
O15155	24
O15156	23
O15160	110
O15162	105
O15164	22
O15165	2
O15169	108
O15173	12
O15178	1
O15182	13
O15194	4
O15195	1
O15197	20
O15198	101
O15205	5
O15209	16
O15211	17
O15212	24
O15213	4
O15217	6
O15226	21
O15228	6
O15230	9
O15231	6
O15232	6
O15234	31
O15235	10
O15239	4
O15240	2
O15243	1
O15244	8
O15245	1
O15247	1
O15254	1
O15255	2
O15258	12
O15259	74
O15260	27
O15264	90
O15265	55
O15266	6
O15269	23
O15270	5
O15273	32
O15287	37
O15294	74
O15296	3
O15297	40
O15304	17
O15305	4
O15315	13
O15318	3
O15320	16
O15321	6
O15327	1
O15344	37
O15347	8
O15350	43
O15353	37
O15354	1
O15355	56
O15357	26
O15360	22
O15370	3
O15371	51
O15372	55
O15374	1
O15375	2
O15379	77
O15381	16
O15382	3
O15389	2
O15391	2
O15392	25
O15393	57
O15394	3
O15397	41
O15399	2
O15400	20
O15403	5
O15405	3
O15409	17
O15417	7
O15427	10
O15428	1
O15431	1
O15438	1
O15439	1
O15440	7
O15442	4
O15446	8
O15455	8
O15457	3
O15460	17
O15466	1
O15467	1
O15479	45
O15481	25
O15482	5
O15484	1
O15488	3
O15492	2
O15496	48
O15498	6
O15503	5
O15504	13
O15511	21
O15514	15
O15516	38
O15519	43
O15520	3
O15523	4
O15524	13
O15525	16
O15527	3
O15530	56
O15533	4
O15534	5
O15535	14
O15537	3
O15539	1
O15540	1
O15541	12
O15544	10
O15547	1
O15550	16
O15551	2
O15552	2
O15553	6
O15554	3
O43143	63
O43147	14
O43148	7
O43149	9
O43150	16
O43151	21
O43155	2
O43156	20
O43157	17
O43159	9
O43164	17
O43166	83
O43167	60
O43169	14
O43172	84
O43173	1
O43175	34
O43181	26
O43184	27
O43186	96
O43187	28
O43189	68
O43194	1
O43196	5
O43236	8
O43237	10
O43240	2
O43242	47
O43247	10
O43248	4
O43251	49
O43252	8
O43255	19
O43257	32
O43261	19
O43264	25
O43278	7
O43281	33
O43283	4
O43290	29
O43291	1
O43292	11
O43293	33
O43294	11
O43295	14
O43296	15
O43298	29
O43299	6
O43301	7
O43303	50
O43304	1
O43306	3
O43307	4
O43309	24
O43310	7
O43312	4
O43313	2
O43314	15
O43318	84
O43320	5
O43323	2
O43324	12
O43325	1
O43347	6
O43353	54
O43365	6
O43374	4
O43379	45
O43390	41
O43395	69
O43396	8
O43399	14
O43402	11
O43405	3
O43414	3
O43422	7
O43423	4
O43426	14
O43427	10
O43432	13
O43439	31
O43447	28
O43448	1
O43463	137
O43464	17
O43474	9
O43482	130
O43488	19
O43490	2
O43491	15
O43493	19
O43497	2
O43502	13
O43504	58
O43505	2
O43508	6
O43513	15
O43516	26
O43520	2
O43521	56
O43524	40
O43526	1
O43529	1
O43541	11
O43542	134
O43543	10
O43548	3
O43556	3
O43557	23
O43559	78
O43561	37
O43566	9
O43567	11
O43570	10
O43572	1
O43581	1
O43583	5
O43586	80
O43592	21
O43593	24
O43597	79
O43598	7
O43602	30
O43603	1
O43609	76
O43610	27
O43612	1
O43615	7
O43617	23
O43623	2
O43633	25
O43638	68
O43639	135
O43653	1
O43657	3
O43660	17
O43663	14
O43665	3
O43670	26
O43674	13
O43676	8
O43678	39
O43679	33
O43680	6
O43681	17
O43683	81
O43684	49
O43687	7
O43688	6
O43699	4
O43704	4
O43707	65
O43708	10
O43709	6
O43711	60
O43715	2
O43716	8
O43719	17
O43734	14
O43736	2
O43739	10
O43741	139
O43745	2
O43747	14
O43752	19
O43759	7
O43760	2
O43761	2
O43763	2
O43765	181
O43768	12
O43772	4
O43776	12
O43781	5
O43790	42
O43791	22
O43795	46
O43805	19
O43808	3
O43809	94
O43812	6
O43813	7
O43815	62
O43818	4
O43819	11
O43820	4
O43822	20
O43823	45
O43824	1
O43825	1
O43826	2
O43827	1
O43829	46
O43837	19
O43847	14
O43852	35
O43854	1
O43865	28
O43868	1
O43889	169
O43896	67
O43900	18
O43903	1
O43909	8
O43913	26
O43914	9
O43915	1
O43916	2
O43918	28
O43920	51
O43921	1
O43924	17
O43927	1
O43929	29
O43930	1
O43933	5
O60216	26
O60218	3
O60220	12
O60224	4
O60225	4
O60229	13
O60231	16
O60232	37
O60234	3
O60235	2
O60237	10
O60238	35
O60239	9
O60241	4
O60242	2
O60243	2
O60244	29
O60245	14
O60248	2
O60256	11
O60258	1
O60259	9
O60260	31
O60262	4
O60264	46
O60266	1
O60268	2
O60269	8
O60271	34
O60281	7
O60282	11
O60285	10
O60287	11
O60290	3
O60291	12
O60292	20
O60293	24
O60294	4
O60299	5
O60303	5
O60306	21
O60307	105
O60308	72
O60313	13
O60315	19
O60318	25
O60331	1
O60333	45
O60336	59
O60337	6
O60341	303
O60343	26
O60344	5
O60346	28
O60353	5
O60356	19
O60361	1
O60381	11
O60383	39
O60412	2
O60427	3
O60437	43
O60443	5
O60447	23
O60449	1
O60462	2
O60476	4
O60477	16
O60479	4
O60481	3
O60486	1
O60487	3
O60488	18
O60493	28
O60494	2
O60496	20
O60499	7
O60500	5
O60502	15
O60503	2
O60504	141
O60506	164
O60508	4
O60512	3
O60516	3
O60518	6
O60519	3
O60524	6
O60543	2
O60547	7
O60551	12
O60563	25
O60565	4
O60566	57
O60568	30
O60573	118
O60575	1
O60583	10
O60602	1
O60603	18
O60609	1
O60610	30
O60613	6
O60635	1
O60636	9
O60637	1
O60641	6
O60645	29
O60656	15
O60658	1
O60662	9
O60663	7
O60664	26
O60669	1
O60671	4
O60673	4
O60674	36
O60675	3
O60678	12
O60682	7
O60683	7
O60684	43
O60687	1
O60701	7
O60706	2
O60711	32
O60716	40
O60721	5
O60725	1
O60729	17
O60732	7
O60733	12
O60739	158
O60749	26
O60756	1
O60759	1
O60760	6
O60762	24
O60763	23
O60779	1
O60783	14
O60784	21
O60806	11
O60812	17
O60814	7
O60825	21
O60826	50
O60828	21
O60830	10
O60831	12
O60832	32
O60840	3
O60841	34
O60844	12
O60858	6
O60861	30
O60869	16
O60870	1
O60879	3
O60880	37
O60883	1
O60884	44
O60885	30
O60888	10
O60890	1
O60894	1
O60895	3
O60896	9
O60902	2
O60906	7
O60907	17
O60909	2
O60911	15
O60921	14
O60925	57
O60927	4
O60930	3
O60934	36
O60936	15
O60938	1
O60941	71
O60942	6
O75015	1
O75022	6
O75023	1
O75027	5
O75030	6
O75031	261
O75037	27
O75044	88
O75051	7
O75052	22
O75056	7
O75061	3
O75063	5
O75069	26
O75071	2
O75074	3
O75077	1
O75078	1
O75081	12
O75083	24
O75084	10
O75093	12
O75094	1
O75095	6
O75096	4
O75110	6
O75112	1
O75113	4
O75116	12
O75122	18
O75127	7
O75128	20
O75131	18
O75132	10
O75140	2
O75143	17
O75144	1
O75145	9
O75146	20
O75147	15
O75150	26
O75152	17
O75153	9
O75154	12
O75155	3
O75159	5
O75161	51
O75164	27
O75165	18
O75167	6
O75170	26
O75173	2
O75175	14
O75177	27
O75179	16
O75182	29
O75185	1
O75190	55
O75192	1
O75197	6
O75208	4
O75223	7
O75251	26
O75290	1
O75293	4
O75306	33
O75309	1
O75310	2
O75311	1
O75312	2
O75317	14
O75319	4
O75323	39
O75325	1
O75326	7
O75330	26
O75334	3
O75335	2
O75339	1
O75340	42
O75342	3
O75344	39
O75346	2
O75347	6
O75348	22
O75351	11
O75352	7
O75354	4
O75355	5
O75356	2
O75360	343
O75362	5
O75363	2
O75365	104
O75367	30
O75368	1
O75369	48
O75376	64
O75379	23
O75380	26
O75381	64
O75382	23
O75385	41
O75386	74
O75387	1
O75390	22
O75391	2
O75394	6
O75396	26
O75398	19
O75400	99
O75409	7
O75410	41
O75414	2
O75417	2
O75419	24
O75420	115
O75425	5
O75426	11
O75427	10
O75431	15
O75436	44
O75438	6
O75439	8
O75444	5
O75445	2
O75446	31
O75448	29
O75449	46
O75459	1
O75460	19
O75461	50
O75462	1
O75467	1
O75469	8
O75474	12
O75475	17
O75477	25
O75478	48
O75486	5
O75487	11
O75489	49
O75494	31
O75496	26
O75503	1
O75506	21
O75508	3
O75509	6
O75521	7
O75525	52
O75526	8
O75528	34
O75529	11
O75530	68
O75531	12
O75533	68
O75534	25
O75541	7
O75553	46
O75554	39
O75556	7
O75558	90
O75563	4
O75564	3
O75569	36
O75570	2
O75575	7
O75581	26
O75582	38
O75586	22
O75592	26
O75593	82
O75594	1
O75600	4
O75603	31
O75604	99
O75607	7
O75608	6
O75616	12
O75618	20
O75626	6
O75631	2
O75636	1
O75638	10
O75643	63
O75648	1
O75663	10
O75665	255
O75674	31
O75676	5
O75679	7
O75683	9
O75688	21
O75689	11
O75690	3
O75691	6
O75694	29
O75695	4
O75711	1
O75712	1
O75716	86
O75717	7
O75718	7
O75746	22
O75751	2
O75752	1
O75762	1
O75764	2
O75771	48
O75781	7
O75783	10
O75787	85
O75791	65
O75792	26
O75794	8
O75800	13
O75807	7
O75808	4
O75815	77
O75817	6
O75818	4
O75820	14
O75821	31
O75822	27
O75828	13
O75829	6
O75830	6
O75832	30
O75841	9
O75843	7
O75844	6
O75864	13
O75865	39
O75874	5
O75879	1
O75880	6
O75882	1
O75884	2
O75886	34
O75888	5
O75891	3
O75896	8
O75899	5
O75900	1
O75901	33
O75907	3
O75908	3
O75909	53
O75912	2
O75914	5
O75915	8
O75916	1
O75920	3
O75923	41
O75925	42
O75928	91
O75934	61
O75935	19
O75936	3
O75937	21
O75940	33
O75943	14
O75947	19
O75952	4
O75953	13
O75954	1
O75955	44
O75956	18
O75962	10
O75964	15
O75969	4
O75970	26
O75971	26
O75973	1
O75976	5
O76003	97
O76009	4
O76011	252
O76013	61
O76014	45
O76015	70
O76021	28
O76024	5
O76027	3
O76031	13
O76036	4
O76038	2
O76039	6
O76041	31
O76042	1
O76050	2
O76061	12
O76062	3
O76064	59
O76070	15
O76071	62
O76074	12
O76075	8
O76076	2
O76080	5
O76081	73
O76082	4
O76083	49
O76090	1
O76093	1
O76094	25
O76095	5
O76096	1
O77932	8
O94759	1
O94760	2
O94761	7
O94762	28
O94763	42
[truncated: 13,528 more rows]
