# Supplementary material for: Modeling Basins of Attraction for Breast Cancer Using Hopfield Networks
Source: Front Genet. 2020 Apr 7;11:314. doi: 10.3389/fgene.2020.00314 (PMC7154169; doi:10.3389/fgene.2020.00314)
Supplement: Supplementary Table 5 — Samples energy and Euclidean distances between samples and attractors. [file Table_5.XLS]

## Sheet: Planilha1
Patient	Converged to tumor attractor	ED between tumor sample and control attractor	ED between tumor sample and tumor attractor	Energy tumor sample	Difference between the tumor sample energy and the tumor attractor energy	Energy control sample	Difference between control sample energy and the control attractor energy
A0AY	yes	11.619	8	-27862	27664	-36206	19320
A0AZ	yes	11.225	7.68115	-33694	21832	-25686	29840
A0B5	yes	12.083	5	-42718	12808	-13838	41688
A0B7	yes	12.2066	8.06226	-29446	26080	-32854	22672
A0B8	yes	11	6	-36230	19296	-16982	38544
A0BJ	yes	11.7898	6.48074	-38558	16968	-27134	28392
A0BM	no	10.3441	11.0454	-22966	32560	-31126	24400
A0BQ	yes	11.3578	7.34847	-33662	21864	-32830	22696
A0BT	yes	11.7047	6.245	-33134	22392	-24926	30600
A0BV	yes	12.0416	5.65685	-34054	21472	-35846	19680
A0BW	yes	11.8743	8.30662	-17774	37752	-30230	25296
A0BZ	yes	11.2694	5.09902	-37726	17800	-29150	26376
A0C0	yes	10.6301	6.32456	-30502	25024	-33142	22384
A0C3	no	9.84886	10.5357	-11150	44376	-29054	26472
A0D9	yes	8.83176	7.14143	-33030	22496	-15166	40360
A0DC	yes	10.4881	7.2111	-25334	30192	-27694	27832
A0DD	yes	12.083	6.63325	-27862	27664	-14134	41392
A0DG	yes	10.9545	7.61577	-34430	21096	-32886	22640
A0DH	yes	9.16515	5	-42622	12904	-29206	26320
A0DK	yes	9.43398	7.61577	-33062	22464	-27086	28440
A0DL	yes	11.7473	7.4162	-23926	31600	-41918	13608
A0DP	yes	11.0454	7.48331	-35270	20256	-33326	22200
A0DQ	yes	9.05539	8.42615	-31726	23800	-28934	26592
A0DT	yes	11.7047	7.07107	-37118	18408	-38206	17320
A0E0	yes	10.3923	7.93725	-19926	35600	-36206	19320
A0E1	yes	12.0416	6.40312	-33958	21568	-23310	32216
A0H5	yes	12.2474	8.42615	-30350	25176	-34846	20680
A0H7	yes	10.2956	5.47723	-35350	20176	-34526	21000
A0HA	yes	9.48683	5.65685	-38278	17248	-18326	37200
A0HK	no	10.6301	9.74679	-20246	35280	-36230	19296
A153	yes	9.79796	6.63325	-30046	25480	-30766	24760
A15I	yes	10.2956	7.28011	-33238	22288	-22150	33376
A18J	yes	11.9164	6	-32486	23040	-44190	11336
A18L	yes	9	6.48074	-33278	22248	-34510	21016
A18M	yes	12.0416	8.06226	-33982	21544	-37646	17880
A18N	yes	10.6301	6.7082	30254	85780	39942	95468
A18Q	yes	11.3137	9.64365	-16886	38640	-38718	16808
A18R	yes	11.619	6.40312	-34366	21160	-35702	19824
A18U	yes	11.9583	6.16441	-31006	24520	-37174	18352
A1EN	yes	10.6771	6.16441	-31150	24376	-27342	28184
A1EO	yes	10.6771	6	-34454	21072	-20254	35272
A1EU	no	8.60233	9.74679	-26438	29088	-43774	11752
A1F2	yes	9.11043	8.77496	-24494	31032	-30134	25392
A1FC	yes	8.18535	7.4162	-22862	32664	-37886	17640
A1FN	yes	12.49	7.4162	-28198	27328	-35438	20088
A1IG	yes	10.8167	5.91608	-34246	21280	-29246	26280
A1LB	yes	11.4455	7	-25726	29800	-24662	30864
A1LH	yes	9.64365	8.12404	-24766	30760	-31454	24072
A1LS	yes	8.12404	9.11043	-14750	40776	-17006	38520
A1N4	yes	9	5.74456	-36486	19040	-25398	30128
A1N5	yes	10.583	6.245	-34542	20984	-25182	30344
A1N6	yes	11.7898	6.245	-30446	25080	-43166	12360
A1N9	yes	9	6.16441	-34478	21048	-43366	12160
A1NA	yes	12	6.245	-30006	25520	-34526	21000
A1ND	yes	11.7898	7.48331	-22726	32800	-28798	26728
A1NF	yes	8.60233	6.32456	-31622	23904	-18270	37256
A1NG	yes	12.2066	6	-33878	21648	-30902	24624
A1R7	yes	10.4881	5.2915	-37510	18016	-21358	34168
A1RB	yes	11.6619	6.9282	-26918	28608	-29606	25920
A1RC	yes	11.4455	6	-32310	23216	-15526	40000
A1RD	yes	9.74679	5.91608	-33086	22440	-25766	29760
A1RF	yes	9.53939	4.89898	-39014	16512	-16974	38552
A1RH	yes	11.0454	7.14143	-24830	30696	-20086	35440
A1RI	yes	10	6.55744	-31526	24000	-15166	40360
A204	yes	10.9545	6.78233	-26926	28600	-23022	32504
A208	yes	12.083	8.24621	-25798	29728	-32886	22640
A23H	yes	9.38083	6.245	-30006	25520	-33238	22288
A2C8	yes	7.68115	7.28011	-28046	27480	-16262	39264
A2FB	yes	9.59166	8.24621	-26974	28552	-38566	16960
A2FF	no	12.49	10.583	-22150	33376	-26558	28968
		Average all samples	Average all samples	-29333.7	26192.3	-28196.2	27329.8
		Mean all samples	Mean all samples	-31338	24188	-29426	26100
		Average - converged	Average - converged	-29016.1	26509.9	-28444.7	27081.3
		Mean - converged	Mean - converged	-31150	24376	-29426	26100
