# Supplementary material for: Modeling Basins of Attraction for Breast Cancer Using Hopfield Networks
Source: Front Genet. 2020 Apr 7;11:314. doi: 10.3389/fgene.2020.00314 (PMC7154169; doi:10.3389/fgene.2020.00314)
Supplement: Supplementary Table 6 — Values attributed to each gene considering the four prioritization parameters: density in the Hopfield network; number of GOs related to cancer development; number of patients with the gene active only in the tumor sample (biomarker); and node degree. [file Table_6.XLSX]

## Sheet: Planilha1
DEG	DEG position	GO quantity	Node Degree	Biomarker	Density
ENSG00000000005	1	1	9	4	1.24691
ENSG00000004776	2	1	46	4	1.24691
ENSG00000004799	3	1	1	1	1.24691
ENSG00000004846	4	0	1	0	1.24691
ENSG00000005102	5	0	95	10	0.740741
ENSG00000007314	6	0	0	2	1.24691
ENSG00000009950	7	2	6	3	1.24691
ENSG00000011426	8	1	144	67	0.740741
ENSG00000018625	9	0	2	3	0.740741
ENSG00000022267	10	3	33	0	1.24691
ENSG00000025423	11	0	0	55	0.740741
ENSG00000034971	12	5	4	1	1.246
ENSG00000053438	13	0	0	11	0.740741
ENSG00000060718	14	0	0	66	0.740741
ENSG00000065618	15	0	7	3	1.24691
ENSG00000066279	16	1	49	50	0.740741
ENSG00000069011	17	0	63	64	0.740741
ENSG00000069702	18	4	3	12	1.24691
ENSG00000076555	19	0	7	0	1.24691
ENSG00000077274	20	0	4	11	0.7407
ENSG00000079435	21	0	3	5	1.24691
ENSG00000080166	22	0	0	8	1.24691
ENSG00000081041	23	1	3	0	0.740741
ENSG00000083067	24	0	0	1	1.24691
ENSG00000083782	25	0	2	0	1.24691
ENSG00000084628	26	0	0	33	0.740741
ENSG00000084674	27	1	15	43	1.24691
ENSG00000086570	28	1	0	1	1.24691
ENSG00000086717	29	0	47	5	1.24691
ENSG00000088325	30	4	18	20	0.740741
ENSG00000089685	31	10	25	65	0.740741
ENSG00000090889	32	1	8	64	0.740741
ENSG00000091513	33	1	35	67	0.740741
ENSG00000091704	34	0	1	5	1.24691
ENSG00000094755	35	0	0	0	1.24691
ENSG00000094963	36	0	0	4	1.24691
ENSG00000099953	37	0	0	0	0.740741
ENSG00000101049	38	2	14	69	1.24691
ENSG00000101057	39	1	19	1	0.740741
ENSG00000101280	40	6	1	61	1.24691
ENSG00000101605	41	0	16	0	1.24691
ENSG00000101938	42	1	1	4	1.24691
ENSG00000102287	43	0	0	1	1.24691
ENSG00000102683	44	0	15	9	1.24691
ENSG00000102837	45	1	13	4	0.740741
ENSG00000104332	46	19	4	5	1.24691
ENSG00000104415	47	5	4	1	0.740741
ENSG00000104888	48	0	0	66	1.24691
ENSG00000105048	49	0	61	0	0.740741
ENSG00000105388	50	3	5	48	0.740741
ENSG00000105664	51	3	10	36	0.740741
ENSG00000106278	52	0	11	60	1.24691
ENSG00000106714	53	1	0	3	1.24691
ENSG00000108381	54	0	4	2	1.24691
ENSG00000108602	55	2	5	0	1.24691
ENSG00000108924	56	0	6	5	0.740741
ENSG00000109674	57	0	18	5	1.24691
ENSG00000109846	58	4	22	22	1.24691
ENSG00000109906	59	3	105	0	1.24691
ENSG00000111404	60	0	0	4	1.24691
ENSG00000112175	61	4	1	5	1.24691
ENSG00000112984	62	1	23	1	0.740741
ENSG00000113396	63	0	0	66	1.24691
ENSG00000115353	64	1	0	4	1.24691
ENSG00000115361	65	0	1	9	1.24691
ENSG00000115414	66	5	453	0	1.24691
ENSG00000115593	67	0	38	4	1.24691
ENSG00000116194	68	0	0	0	0.740741
ENSG00000117650	69	5	35	8	0.740741
ENSG00000118193	70	7	35	67	1.24691
ENSG00000119147	71	1	1	33	0.740741
ENSG00000119927	72	0	1	0	1.24691
ENSG00000120049	73	0	7	11	0.740741
ENSG00000120907	74	6	3	9	1.24691
ENSG00000122641	75	8	0	0	0.740741
ENSG00000122756	76	1	10	70	0.740741
ENSG00000123243	77	0	9	10	0.740741
ENSG00000123485	78	1	16	4	0.740741
ENSG00000123500	79	0	10	55	0.740741
ENSG00000123560	80	1	30	69	1.24691
ENSG00000123612	81	2	2	2	1.24691
ENSG00000123689	82	1	2	4	1.24
ENSG00000124253	83	2	2	7	1.24691
ENSG00000124440	84	3	0	5	1.24691
ENSG00000124493	85	2	0	3	1.24691
ENSG00000124743	86	1	1	5	1.24691
ENSG00000125740	87	0	25	2	1.24691
ENSG00000125869	88	0	0	2	0.740741
ENSG00000126787	89	2	9	63	0.740741
ENSG00000126895	90	1	1	65	1.24691
ENSG00000127241	91	0	19	4	1.24691
ENSG00000127564	92	3	11	0	0.740741
ENSG00000127743	93	x	0	54	1.24691
ENSG00000129151	94	0	3	2	0.740741
ENSG00000129596	95	1	2	1	0.740741
ENSG00000130032	96	0	0	6	1.24691
ENSG00000130173	97	0	2	1	1.24691
ENSG00000130176	98	0	7	0	1.24691
ENSG00000130226	99	0	1	4	1.24691
ENSG00000130595	100	0	7	0	1.24691
ENSG00000130876	101	0	1	4	1.24691
ENSG00000130988	102	3	0	3	1.24691
ENSG00000131095	103	0	71	5	1.24691
ENSG00000131747	104	2	35	0	0.740741
ENSG00000131771	105	0	4	66	1.24691
ENSG00000132561	106	0	5	1	1.24691
ENSG00000133317	107	1	0	0	0.740741
ENSG00000133392	108	0	32	0	1.24691
ENSG00000133800	109	0	6	3	0.740741
ENSG00000134121	110	1	2	6	0.740741
ENSG00000134339	111	0	1	6	0.740741
ENSG00000134548	112	0	0	3	1.24691
ENSG00000134760	113	1	19	5	1.24691
ENSG00000134962	114	2	2	4	1.24691
ENSG00000135218	115	5	7	0	1.24691
ENSG00000135374	116	0	7	4	0.740741
ENSG00000135424	117	2	1	14	1.24691
ENSG00000135437	118	0	1	3	1.24691
ENSG00000135447	119	0	1	5	0.740741
ENSG00000135917	120	0	4	10	0.740741
ENSG00000136011	121	2	1	0	1.24691
ENSG00000137033	122	2	7	0	1.24691
ENSG00000137077	123	7	8	3	1.24691
ENSG00000137441	124	0	1	6	1.24691
ENSG00000137745	125	1	0	60	0.740741
ENSG00000138180	126	1	95	67	0.740741
ENSG00000138207	127	0	2	5	1.24691
ENSG00000138316	128	0	0	31	1.24691
ENSG00000138685	129	12	15	8	0.740741
ENSG00000138722	130	1	2	4	0.740741
ENSG00000139144	131	1	0	4	1.2469
ENSG00000141338	132	0	0	10	0.740741
ENSG00000141750	133	0	2	4	0.740741
ENSG00000143228	134	1	66	63	0.740741
ENSG00000143867	135	1	0	5	1.24691
ENSG00000144230	136	1	0	0	1.24691
ENSG00000144908	137	0	3	1	1.24691
ENSG00000145708	138	1	0	0	1.24691
ENSG00000145777	139	3	2	1	1.24691
ENSG00000146477	140	0	2	9	1.24691
ENSG00000147257	141	6	4	0	1.24691
ENSG00000148053	142	5	11	0	0.740741
ENSG00000149090	143	0	0	2	0.740741
ENSG00000149124	144	0	6	4	1.2
ENSG00000149451	145	0	4	3	0.740741
ENSG00000149575	146	0	0	0	1.24691
ENSG00000151365	147	0	24	3	1.24691
ENSG00000151632	148	1	1	11	0.740741
ENSG00000151790	149	0	19	13	1.24691
ENSG00000152578	150	0	3	0	1.24691
ENSG00000152580	151	0	0	2	1.24691
ENSG00000152785	152	2	4	1	1.24691
ENSG00000153253	153	0	2	0	1.24691
ENSG00000153303	154	0	2	0	1.24691
ENSG00000153822	155	0	1	1	1.24691
ENSG00000154258	156	0	2	7	0.740741
ENSG00000154263	157	0	0	3	1.24691
ENSG00000154493	158	0	1	2	1.24691
ENSG00000154529	159	1	0	0	1.24691
ENSG00000154678	160	0	0	0	1.24691
ENSG00000155886	161	0	0	13	1.24691
ENSG00000156076	162	2	11	3	1.24691
ENSG00000157150	163	1	0	9	0.740741
ENSG00000157152	164	0	1	5	1.24691
ENSG00000157404	165	13	63	8	1.24691
ENSG00000158402	166	7	62	44	0.740741
ENSG00000158445	167	0	0	4	1.24691
ENSG00000158458	168	3	0	2	1.24691
ENSG00000160307	169	4	20	0	0.740741
ENSG00000161055	170	2	7	5	0.740741
ENSG00000161649	171	0	4	6	0.740741
ENSG00000161798	172	0	9	4	1.24691
ENSG00000162706	173	1	0	5	1.24691
ENSG00000162896	174	0	6	5	1.24691
ENSG00000163017	175	0	4	5	1.24691
ENSG00000163631	176	3	165	3	1.24691
ENSG00000163687	177	0	3	5	1.24691
ENSG00000163710	178	0	0	10	0.740741
ENSG00000163815	179	1	13	1	1.24691
ENSG00000163827	180	0	2	0	1.24691
ENSG00000163884	181	0	19	7	1.24691
ENSG00000163993	182	0	15	56	0.740741
ENSG00000164488	183	2	1	0	1.24691
ENSG00000164530	184	0	6	7	0.740741
ENSG00000164879	185	0	1	7	0.740741
ENSG00000164946	186	0	0	2	1.24691
ENSG00000165072	187	0	1	0	0.740741
ENSG00000165186	188	0	0	3	1.24691
ENSG00000165197	189	6	1	1	0.740741
ENSG00000165269	190	0	0	10	0.740741
ENSG00000165474	191	0	21	65	0.740741
ENSG00000165478	192	2	0	1	1.24691
ENSG00000165810	193	0	0	5	0.740741
ENSG00000166292	194	2	7	6	1.24691
ENSG00000166803	195	0	1	65	0.740741
ENSG00000166819	196	0	0	5	1.24691
ENSG00000166960	197	0	0	0	1.24691
ENSG00000167434	198	0	4	4	0.740741
ENSG00000167588	199	0	3	4	0.740741
ENSG00000167614	200	2	0	3	1.24691
ENSG00000167641	201	0	2	1	0.740741
ENSG00000167676	202	0	2	6	1.24691
ENSG00000167779	203	3	16	0	1.24691
ENSG00000168078	204	3	14	63	0.740741
ENSG00000168079	205	0	5	3	0.740741
ENSG00000168309	206	4	37	7	0.740741
ENSG00000168477	207	1	8	4	0.740741
ENSG00000168497	208	0	12	0	1.24691
ENSG00000168874	209	0	1	2	1.24691
ENSG00000169418	210	2	4	12	1.24691
ENSG00000169607	211	0	3	47	0.740741
ENSG00000169760	212	1	4	0	1.24691
ENSG00000170262	213	0	7	4	1.24691
ENSG00000170323	214	1	11	0	1.24691
ENSG00000170509	215	0	0	0	1.24691
ENSG00000170549	216	0	0	5	0.740741
ENSG00000171243	217	3	0	1	0.740741
ENSG00000171596	218	0	0	0	1.24691
ENSG00000171819	219	0	1	1	1.24691
ENSG00000171848	220	0	19	64	0.740741
ENSG00000172061	221	1	3	68	0.740741
ENSG00000172156	222	8	5	27	1.24691
ENSG00000172318	223	0	0	0	1.24691
ENSG00000172551	224	x	0	7	1.24691
ENSG00000172901	225	0	0	1	1.24691
ENSG00000172927	226	x	0	4	1.24691
ENSG00000172987	227	1	0	1	1.24691
ENSG00000173208	228	0	2	1	1.24691
ENSG00000173432	229	4	0	0	1.24691
ENSG00000173641	230	0	18	12	0.740741
ENSG00000174371	231	0	15	52	0.740741
ENSG00000174469	232	1	7	35	1.24691
ENSG00000174611	233	0	0	0	1.24691
ENSG00000174697	234	8	2	5	0.740741
ENSG00000175063	235	2	9	64	0.7407
ENSG00000175084	236	0	50	6	1.24691
ENSG00000175445	237	2	15	0	1.24691
ENSG00000176194	238	4	2	11	0.740741
ENSG00000177363	239	x	0	13	0.740741
ENSG00000179796	240	0	0	0	1.24691
ENSG00000179915	241	2	8	2	1.24691
ENSG00000180264	242	0	0	0	1.24691
ENSG00000180287	243	0	0	1	1.2469
ENSG00000180914	244	0	0	4	0.740741
ENSG00000181092	245	8	21	5	0.740741
ENSG00000181195	246	3	1	2	1.24691
ENSG00000181234	247	0	1	5	0.740741
ENSG00000181856	248	1	2	7	1.24691
ENSG00000182253	249	0	8	0	1.24691
ENSG00000182732	250	1	3	0	1.24691
ENSG00000183798	251	0	5	0	1.24691
ENSG00000183856	252	4	9	64	0.740741
ENSG00000184601	253	0	8	3	1.24691
ENSG00000184811	254	0	0	5	0.740741
ENSG00000185818	255	0	1	7	0.7
ENSG00000186081	256	0	31	5	1.24691
ENSG00000186439	257	0	2	0	1.2
ENSG00000186847	258	0	45	4	1.24691
ENSG00000187134	259	0	4	7	0.740741
ENSG00000187288	260	1	7	6	0.740741
ENSG00000187730	261	0	5	47	0.740741
ENSG00000188517	262	x	0	0	1.24691
ENSG00000188536	263	1	26	7	0.740741
ENSG00000189056	264	2	0	2	1.24691
ENSG00000189221	265	0	2	4	1.24691
ENSG00000189292	266	1	1	2	1.24691
ENSG00000196091	267	1	15	3	1.24691
ENSG00000196549	268	0	79	0	1.24691
ENSG00000196611	269	1	2	48	0.740741
ENSG00000196616	270	0	6	2	1.24691
ENSG00000196666	271	0	0	1	1.24691
ENSG00000196866	272	0	7	48	0.740741
ENSG00000197409	273	1	0	57	0.740741
ENSG00000197766	274	1	2	0	1.24691
ENSG00000197769	275	0	62	4	1.24691
ENSG00000198650	276	0	6	5	0.740741
ENSG00000198848	277	0	5	6	1.24691
ENSG00000198947	278	4	21	4	0.740741
ENSG00000203727	279	0	0	1	0.740741
ENSG00000203805	280	0	11	59	0.740741
ENSG00000204767	281	0	0	4	1.24691
ENSG00000205038	282	0	0	0	1.24691
ENSG00000205221	283	0	0	2	0.740741
ENSG00000206384	284	1	0	3	1.24691
ENSG00000211445	285	0	1	0	1.24691
ENSG00000213088	286	1	0	1	1.24691
ENSG00000225670	287	0	0	0	1.24691
ENSG00000225950	288	x	6	0	1.24691
ENSG00000227467	289	x	0	0	1.24691
ENSG00000227591	290	x	0	7	0.740741
ENSG00000228971	291	x	0	6	1.24691
ENSG00000229108	292	x	0	3	1.24691
ENSG00000230838	293	x	0	66	0.740741
ENSG00000231290	294	x	0	2	1.24691
ENSG00000231367	295	x	0	3	0.740741
ENSG00000232079	296	x	0	0	1.24691
ENSG00000236333	297	x	0	2	1.24691
ENSG00000240654	298	0	20	0	1.24691
ENSG00000241158	299	x	0	0	1.24691
ENSG00000241684	300	x	0	0	1.24691
ENSG00000243955	301	0	5	6	1.24691
ENSG00000244734	302	1	6	2	1.24691
ENSG00000246430	303	x	0	0	1.24691
ENSG00000248144	304	0	0	10	0.740741
ENSG00000249669	305	x	0	0	1.24691
ENSG00000254211	306	x	0	2	1.24691
ENSG00000255071	307	0	0	3	0.740741
ENSG00000256124	308	x	0	3	1.24691
ENSG00000257743	309	0	0	2	1.24691
ENSG00000258545	310	x	0	2	1.24691
ENSG00000260947	311	x	0	0	1.24691
ENSG00000261039	312	x	0	58	0.740741
ENSG00000261175	313	x	0	6	1.24691
ENSG00000261616	314	x	0	4	1.24691
ENSG00000266524	315	3	1	5	1.24691
ENSG00000266964	316	0	0	3	1.24691
ENSG00000269936	317	x	0	3	0.740741
ENSG00000273079	318	1	11	0	1.24691
ENSG00000276043	319	1	10	61	0.740741
ENSG00000276409	320	6	3	7	1.24691
ENSG00000277494	321	0	1	8	0.740741
ENSG00000277639	322	0	0	4	0.740741
ENSG00000278828	323	1	0	59	0.740741
ENSG00000280339	324	x	0	7	0.740741
x = not found in Panther
0 (node degree) = not found due to lack of code equivalence or absence in interactome file.
