# Supplementary material for: Modeling Basins of Attraction for Breast Cancer Using Hopfield Networks
Source: Front Genet. 2020 Apr 7;11:314. doi: 10.3389/fgene.2020.00314 (PMC7154169; doi:10.3389/fgene.2020.00314)
Supplement: Supplementary Table 7 — Characterization of each DEG identified in the RNA-Seq data set from NCBI Gene Expression Omnibus with respect to biological processes involved in the trastuzumab treatment response. [file Table_7.XLSX]

## Sheet: pantherGeneList
Gene Name	Protein Name	Biological Processes
ACAT2	Sterol O-acyltransferase 2	cholesterol metabolic process(GO:0008203)	cellular lipid metabolic process(GO:0044255)	cholesterol transport(GO:0030301)
ACAT2	Acetyl-CoA acetyltransferase, cytosolic	fatty acid catabolic process(GO:0009062)	oxidation-reduction process(GO:0055114)
AIF1L	Allograft inflammatory factor 1-like	plasma membrane bounded cell projection assembly(GO:0120031)	actin filament bundle assembly(GO:0051017)
ANXA3	Annexin A3	positive regulation of multicellular organismal process(GO:0051240)	response to glucocorticoid(GO:0051384)	phagocytosis(GO:0006909)	endothelial cell migration(GO:0043542)	positive regulation of cell migration(GO:0030335)
AP3S2	AP-3 complex subunit sigma-2	vesicle-mediated transport(GO:0016192)
ASS1	Argininosuccinate synthase	amide biosynthetic process(GO:0043604)	alpha-amino acid metabolic process(GO:1901605)	cellular modified amino acid metabolic process(GO:0006575)	cellular amino acid biosynthetic process(GO:0008652)
ATP6V0E2	V-type proton ATPase subunit e 2	transmembrane transport(GO:0055085)
BHLHE40	Class E basic helix-loop-helix protein 40	negative regulation of transcription by RNA polymerase II(GO:0000122)	circadian regulation of gene expression(GO:0032922)	anterior/posterior pattern specification(GO:0009952)	transcription by RNA polymerase II(GO:0006366)	cell development(GO:0048468)	regulation of neurogenesis(GO:0050767)
C10orf10	Protein DEPP1	autophagy(GO:0006914)	regulation of autophagy(GO:0010506)
CCR7	C-C chemokine receptor type 7	immune response(GO:0006955)	calcium-mediated signaling(GO:0019722)	cell chemotaxis(GO:0060326)	positive regulation of cytosolic calcium ion concentration(GO:0007204)
CD52	CAMPATH-1 antigen	positive regulation of cytosolic calcium ion concentration(GO:0007204)
CGA	Glycoprotein hormones alpha chain	cellular aromatic compound metabolic process(GO:0006725)	regulation of lipid biosynthetic process(GO:0046890)	positive regulation of biosynthetic process(GO:0009891)	cellular modified amino acid metabolic process(GO:0006575)	steroid biosynthetic process(GO:0006694)	hormone metabolic process(GO:0042445)	organic hydroxy compound metabolic process(GO:1901615)
CGA	Chromogranin-A	organic hydroxy compound transport(GO:0015850)	insulin secretion(GO:0030073)	regulation of cAMP-mediated signaling(GO:0043949)	adenylate cyclase-activating G protein-coupled receptor signaling pathway(GO:0007189)	muscle system process(GO:0003012)	defense response to bacterium(GO:0042742)	heart process(GO:0003015)	negative regulation of protein transport(GO:0051224)	regulation of insulin secretion(GO:0050796)	negative regulation of signaling(GO:0023057)	negative regulation of cell communication(GO:0010648)	regulation of adenylate cyclase activity(GO:0045761)	activation of adenylate cyclase activity(GO:0007190)
CHI3L1	Chitinase-3-like protein 1	macromolecule catabolic process(GO:0009057)	organonitrogen compound catabolic process(GO:1901565)	amino sugar catabolic process(GO:0046348)	drug metabolic process(GO:0017144)	aminoglycan metabolic process(GO:0006022)	cellular catabolic process(GO:0044248)
CLEC3A	C-type lectin domain family 3 member A	ossification(GO:0001503)
CP	Ceruloplasmin	iron ion homeostasis(GO:0055072)	iron ion transport(GO:0006826)
CPB1	Carboxypeptidase B	proteolysis(GO:0006508)
CRIP1	Cysteine-rich protein 1	regulation of gene expression(GO:0010468)	gene expression(GO:0010467)	intrinsic apoptotic signaling pathway in response to DNA damage(GO:0008630)
CSRP2	Cysteine and glycine-rich protein 2	sarcomere organization(GO:0045214)	muscle tissue development(GO:0060537)
CXCL1	Growth-regulated alpha protein	inflammatory response(GO:0006954)	cellular response to lipopolysaccharide(GO:0071222)	chemokine-mediated signaling pathway(GO:0070098)	granulocyte chemotaxis(GO:0071621)	antimicrobial humoral immune response mediated by antimicrobial peptide(GO:0061844)
CXCL10	C-X-C motif chemokine 10	inflammatory response(GO:0006954)	cellular response to lipopolysaccharide(GO:0071222)	chemokine-mediated signaling pathway(GO:0070098)	granulocyte chemotaxis(GO:0071621)	antimicrobial humoral immune response mediated by antimicrobial peptide(GO:0061844)
FBP1	Fructose-1,6-bisphosphatase 1	organophosphate metabolic process(GO:0019637)	small molecule biosynthetic process(GO:0044283)	carbohydrate derivative metabolic process(GO:1901135)	oligosaccharide biosynthetic process(GO:0009312)	cellular carbohydrate biosynthetic process(GO:0034637)	glucose metabolic process(GO:0006006)	phosphate-containing compound metabolic process(GO:0006796)
FOXA1	Hepatocyte nuclear factor 3-alpha	cell differentiation(GO:0030154)	transcription by RNA polymerase II(GO:0006366)	anatomical structure morphogenesis(GO:0009653)	regulation of transcription by RNA polymerase II(GO:0006357)
FXYD5	FXYD domain-containing ion transport regulator 5	regulation of metal ion transport(GO:0010959)	sodium ion transmembrane transport(GO:0035725)	regulation of cation transmembrane transport(GO:1904062)	regulation of ion transmembrane transporter activity(GO:0032412)
GABRP	Gamma-aminobutyric acid receptor subunit pi	regulation of membrane potential(GO:0042391)	chloride transmembrane transport(GO:1902476)	signal transduction(GO:0007165)	chemical synaptic transmission(GO:0007268)	nervous system process(GO:0050877)
GATA3	Trans-acting T-cell-specific transcription factor GATA-3	epithelial cell differentiation(GO:0030855)	regulation of epithelial cell differentiation(GO:0030856)	cell fate commitment(GO:0045165)	embryonic organ development(GO:0048568)	immune system development(GO:0002520)
GBP1	Guanylate-binding protein 1	innate immune response(GO:0045087)	cellular response to cytokine stimulus(GO:0071345)
GSDMB	Gasdermin-B	defense response to bacterium(GO:0042742)	programmed cell death(GO:0012501)
HLA-A	HLA class I histocompatibility antigen, A-68 alpha chain	T cell mediated immunity(GO:0002456)	positive regulation of adaptive immune response(GO:0002821)
ID3	DNA-binding protein inhibitor ID-3	neuron differentiation(GO:0030182)	negative regulation of neuron differentiation(GO:0045665)	cell development(GO:0048468)	regulation of cell cycle(GO:0051726)	circadian rhythm(GO:0007623)	cell cycle(GO:0007049)	negative regulation of molecular function(GO:0044092)
IFI27	Interferon alpha-inducible protein 27, mitochondrial	apoptotic signaling pathway(GO:0097190)
IFIT3	Interferon-induced protein with tetratricopeptide repeats 3	defense response to virus(GO:0051607)
IFITM1	Interferon-induced transmembrane protein 1	regulation of multi-organism process(GO:0043900)	defense response to virus(GO:0051607)	negative regulation of biological process(GO:0048519)	type I interferon signaling pathway(GO:0060337)
IFITM2	Interferon-induced transmembrane protein 2	regulation of multi-organism process(GO:0043900)	defense response to virus(GO:0051607)	negative regulation of biological process(GO:0048519)	type I interferon signaling pathway(GO:0060337)
IGFBP2	Insulin-like growth factor-binding protein 2	transmembrane receptor protein tyrosine kinase signaling pathway(GO:0007169)	regulation of signal transduction(GO:0009966)
IGHA1	Immunoglobulin heavy constant alpha 1	complement activation(GO:0006956)	protein metabolic process(GO:0019538)	vesicle budding from membrane(GO:0006900)	innate immune response(GO:0045087)	positive regulation of lymphocyte activation(GO:0051251)	immunoglobulin mediated immune response(GO:0016064)	phagocytosis(GO:0006909)	membrane invagination(GO:0010324)	B cell activation(GO:0042113)	endocytosis(GO:0006897)	defense response to bacterium(GO:0042742)	B cell receptor signaling pathway(GO:0050853)
IGHG1	Immunoglobulin heavy constant gamma 1	complement activation(GO:0006956)	protein metabolic process(GO:0019538)	vesicle budding from membrane(GO:0006900)	innate immune response(GO:0045087)	positive regulation of lymphocyte activation(GO:0051251)	immunoglobulin mediated immune response(GO:0016064)	phagocytosis(GO:0006909)	membrane invagination(GO:0010324)	B cell activation(GO:0042113)	endocytosis(GO:0006897)	defense response to bacterium(GO:0042742)	B cell receptor signaling pathway(GO:0050853)
IGHG2	Immunoglobulin heavy constant gamma 2	complement activation(GO:0006956)	protein metabolic process(GO:0019538)	vesicle budding from membrane(GO:0006900)	innate immune response(GO:0045087)	positive regulation of lymphocyte activation(GO:0051251)	immunoglobulin mediated immune response(GO:0016064)	phagocytosis(GO:0006909)	membrane invagination(GO:0010324)	B cell activation(GO:0042113)	endocytosis(GO:0006897)	defense response to bacterium(GO:0042742)	B cell receptor signaling pathway(GO:0050853)
IGHG3	Immunoglobulin heavy constant gamma 3	complement activation(GO:0006956)	protein metabolic process(GO:0019538)	vesicle budding from membrane(GO:0006900)	innate immune response(GO:0045087)	positive regulation of lymphocyte activation(GO:0051251)	immunoglobulin mediated immune response(GO:0016064)	phagocytosis(GO:0006909)	membrane invagination(GO:0010324)	B cell activation(GO:0042113)	endocytosis(GO:0006897)	defense response to bacterium(GO:0042742)	B cell receptor signaling pathway(GO:0050853)
IGHV1-18	Immunoglobulin heavy variable 1-18	complement activation(GO:0006956)	protein metabolic process(GO:0019538)	vesicle budding from membrane(GO:0006900)	innate immune response(GO:0045087)	positive regulation of lymphocyte activation(GO:0051251)	immunoglobulin mediated immune response(GO:0016064)	phagocytosis(GO:0006909)	membrane invagination(GO:0010324)	B cell activation(GO:0042113)	endocytosis(GO:0006897)	defense response to bacterium(GO:0042742)	B cell receptor signaling pathway(GO:0050853)
IGHV3-30	Immunoglobulin heavy variable 3-30	complement activation(GO:0006956)	protein metabolic process(GO:0019538)	vesicle budding from membrane(GO:0006900)	innate immune response(GO:0045087)	positive regulation of lymphocyte activation(GO:0051251)	immunoglobulin mediated immune response(GO:0016064)	phagocytosis(GO:0006909)	membrane invagination(GO:0010324)	B cell activation(GO:0042113)	endocytosis(GO:0006897)	defense response to bacterium(GO:0042742)	B cell receptor signaling pathway(GO:0050853)
IGHV4-39	Immunoglobulin heavy variable 4-39	complement activation(GO:0006956)	protein metabolic process(GO:0019538)	vesicle budding from membrane(GO:0006900)	innate immune response(GO:0045087)	positive regulation of lymphocyte activation(GO:0051251)	immunoglobulin mediated immune response(GO:0016064)	phagocytosis(GO:0006909)	membrane invagination(GO:0010324)	B cell activation(GO:0042113)	endocytosis(GO:0006897)	defense response to bacterium(GO:0042742)	B cell receptor signaling pathway(GO:0050853)
IGKV1-33	Immunoglobulin kappa variable 1-33	immune response(GO:0006955)
IGKV1-39	Immunoglobulin kappa variable 1-39	immune response(GO:0006955)
IGKV1-5	Immunoglobulin kappa variable 1-5	immune response(GO:0006955)
IGKV1-9	Immunoglobulin kappa variable 1-9	immune response(GO:0006955)
IGKV2-28	Immunoglobulin kappa variable 2-28	immune response(GO:0006955)
IGKV2-29	Immunoglobulin kappa variable 2-29	immune response(GO:0006955)
IGKV3-11	Immunoglobulin kappa variable 3-11	immune response(GO:0006955)
IGKV3-15	Immunoglobulin kappa variable 3-15	immune response(GO:0006955)
IGKV3-20	Immunoglobulin kappa variable 3-20	immune response(GO:0006955)
IGKV4-1	Immunoglobulin kappa variable 4-1	immune response(GO:0006955)
IGLC1	Immunoglobulin lambda constant 1	complement activation(GO:0006956)	protein metabolic process(GO:0019538)	vesicle budding from membrane(GO:0006900)	innate immune response(GO:0045087)	positive regulation of lymphocyte activation(GO:0051251)	immunoglobulin mediated immune response(GO:0016064)	phagocytosis(GO:0006909)	membrane invagination(GO:0010324)	B cell activation(GO:0042113)	endocytosis(GO:0006897)	defense response to bacterium(GO:0042742)	B cell receptor signaling pathway(GO:0050853)
IGLC3	Immunoglobulin lambda constant 3	complement activation(GO:0006956)	protein metabolic process(GO:0019538)	vesicle budding from membrane(GO:0006900)	innate immune response(GO:0045087)	positive regulation of lymphocyte activation(GO:0051251)	immunoglobulin mediated immune response(GO:0016064)	phagocytosis(GO:0006909)	membrane invagination(GO:0010324)	B cell activation(GO:0042113)	endocytosis(GO:0006897)	defense response to bacterium(GO:0042742)	B cell receptor signaling pathway(GO:0050853)
IGLV1-47	Immunoglobulin lambda variable 1-47	immune response(GO:0006955)
IGLV2-14	Immunoglobulin lambda variable 2-14	immune response(GO:0006955)
IGLV3-1	Immunoglobulin lambda variable 3-1	immune response(GO:0006955)
IGLV3-21	Immunoglobulin lambda variable 3-21	immune response(GO:0006955)
IGLV4-69	Immunoglobulin lambda variable 4-69	immune response(GO:0006955)
ISG15	Ubiquitin-like protein ISG15	modification-dependent protein catabolic process(GO:0019941)	protein ubiquitination(GO:0016567)
ITGB6	Integrin beta-6	cell-matrix adhesion(GO:0007160)	integrin-mediated signaling pathway(GO:0007229)	cell migration(GO:0016477)
LCP1	Plastin-2	actin filament bundle assembly(GO:0051017)
LIMCH1	LIM and calponin homology domains-containing protein 1	cell-matrix adhesion(GO:0007160)	positive regulation of supramolecular fiber organization(GO:1902905)	adherens junction organization(GO:0034332)	positive regulation of cytoskeleton organization(GO:0051495)	positive regulation of cellular component biogenesis(GO:0044089)	regulation of cell adhesion(GO:0030155)	stress fiber assembly(GO:0043149)	regulation of actin filament organization(GO:0110053)
MFSD2A	Sodium-dependent lysophosphatidylcholine symporter 1	organic substance transport(GO:0071702)
MPC1	Mitochondrial pyruvate carrier 1	mitochondrial transmembrane transport(GO:1990542)	carboxylic acid transmembrane transport(GO:1905039)	monocarboxylic acid transport(GO:0015718)
NFKBIZ	NF-kappa-B inhibitor zeta	transcription by RNA polymerase II(GO:0006366)	regulation of transcription by RNA polymerase II(GO:0006357)
NR4A1	Nuclear receptor subfamily 4 group A member 1	cellular response to peptide hormone stimulus(GO:0071375)
ORMDL3	ORM1-like protein 3	cellular chemical homeostasis(GO:0055082)	regulation of lipid biosynthetic process(GO:0046890)	cellular component biogenesis(GO:0044085)	negative regulation of cellular biosynthetic process(GO:0031327)	regulation of cellular component biogenesis(GO:0044087)	lipid homeostasis(GO:0055088)	negative regulation of nitrogen compound metabolic process(GO:0051172)	regulation of cellular amide metabolic process(GO:0034248)	regulation of macromolecule biosynthetic process(GO:0010556)	ceramide biosynthetic process(GO:0046513)	macromolecule biosynthetic process(GO:0009059)
PCGF2	Polycomb group RING finger protein 2	negative regulation of transcription by RNA polymerase II(GO:0000122)	histone H2A ubiquitination(GO:0033522)	transcription by RNA polymerase II(GO:0006366)	chromatin silencing(GO:0006342)	protein monoubiquitination(GO:0006513)
PER2	Period circadian protein homolog 2	negative regulation of transcription by RNA polymerase II(GO:0000122)	circadian regulation of gene expression(GO:0032922)	response to external stimulus(GO:0009605)	transcription by RNA polymerase II(GO:0006366)	regulation of circadian rhythm(GO:0042752)	response to light stimulus(GO:0009416)
PIP	Prolactin-inducible protein	proteolysis(GO:0006508)	regulation of immune system process(GO:0002682)	immune system process(GO:0002376)
PKIB	cAMP-dependent protein kinase inhibitor beta	negative regulation of protein serine/threonine kinase activity(GO:0071901)	protein phosphorylation(GO:0006468)
PLSCR1	Phospholipid scramblase 1	lipid translocation(GO:0034204)	phospholipid transport(GO:0015914)	endomembrane system organization(GO:0010256)
PPP3CA	Serine/threonine-protein phosphatase 2B catalytic subunit alpha isoform	inositol phosphate-mediated signaling(GO:0048016)	calcium-mediated signaling(GO:0019722)
PSAT1	Phosphoserine aminotransferase	alpha-amino acid metabolic process(GO:1901605)	cellular amino acid biosynthetic process(GO:0008652)
PSMB8	Proteasome subunit beta type-8	proteasome-mediated ubiquitin-dependent protein catabolic process(GO:0043161)
PSMB9	Proteasome subunit beta type-9	proteasome-mediated ubiquitin-dependent protein catabolic process(GO:0043161)
RND3	Rho-related GTP-binding protein RhoE	regulation of cell shape(GO:0008360)	cortical cytoskeleton organization(GO:0030865)	regulation of actin cytoskeleton organization(GO:0032956)	cell morphogenesis(GO:0000902)	establishment or maintenance of cell polarity(GO:0007163)	actin filament organization(GO:0007015)	Rho protein signal transduction(GO:0007266)	cell migration(GO:0016477)
RNF10	RING finger protein 10	transcription by RNA polymerase II(GO:0006366)	positive regulation of transcription by RNA polymerase II(GO:0045944)
RNF135	E3 ubiquitin-protein ligase RNF135	innate immune response(GO:0045087)	regulation of innate immune response(GO:0045088)
SCGB2A1	Mammaglobin-B	intracellular steroid hormone receptor signaling pathway(GO:0030518)
SCPEP1	Retinoid-inducible serine carboxypeptidase	proteolysis involved in cellular protein catabolic process(GO:0051603)
SEPP1	Selenoprotein P	response to inorganic substance(GO:0010035)	cellular metabolic process(GO:0044237)
SERPING1	Plasma protease C1 inhibitor	proteolysis(GO:0006508)	cellular protein metabolic process(GO:0044267)	negative regulation of endopeptidase activity(GO:0010951)
SLC30A8	Zinc transporter 8	maintenance of location(GO:0051235)	inorganic cation transmembrane transport(GO:0098662)	regulation of cellular process(GO:0050794)	regulation of localization(GO:0032879)	zinc ion transport(GO:0006829)	cellular zinc ion homeostasis(GO:0006882)	response to metal ion(GO:0010038)
SLC39A4	Zinc transporter ZIP4	inorganic cation transmembrane transport(GO:0098662)	import into cell(GO:0098657)	zinc ion transport(GO:0006829)	cellular zinc ion homeostasis(GO:0006882)
SLC40A1	Solute carrier family 40 member 1	iron ion homeostasis(GO:0055072)	iron ion transmembrane transport(GO:0034755)
SSU72	RNA polymerase II subunit A C-terminal domain phosphatase SSU72	protein dephosphorylation(GO:0006470)	transcription by RNA polymerase II(GO:0006366)	mRNA polyadenylation(GO:0006378)	regulation of transcription by RNA polymerase II(GO:0006357)
STAT1	Signal transducer and activator of transcription 1-alpha/beta	cell population proliferation(GO:0008283)	transcription by RNA polymerase II(GO:0006366)	positive regulation of transcription by RNA polymerase II(GO:0045944)	response to peptide hormone(GO:0043434)	regulation of cell population proliferation(GO:0042127)	receptor signaling pathway via JAK-STAT(GO:0007259)	type I interferon signaling pathway(GO:0060337)
THRSP	Thyroid hormone-inducible hepatic protein	regulation of lipid biosynthetic process(GO:0046890)	lipid biosynthetic process(GO:0008610)
TRBC2	T cell receptor beta constant 2	complement activation(GO:0006956)	protein metabolic process(GO:0019538)	vesicle budding from membrane(GO:0006900)	innate immune response(GO:0045087)	positive regulation of lymphocyte activation(GO:0051251)	immunoglobulin mediated immune response(GO:0016064)	phagocytosis(GO:0006909)	membrane invagination(GO:0010324)	B cell activation(GO:0042113)	endocytosis(GO:0006897)	defense response to bacterium(GO:0042742)	B cell receptor signaling pathway(GO:0050853)
A2M	Alpha-2-macroglobulin
AC090186	Peroxidasin-like protein
AC090186	Protein-L-isoaspartate O-methyltransferase domain-containing protein 1
ALDH2	Aldehyde dehydrogenase, mitochondrial
ALDH3B2	Aldehyde dehydrogenase family 3 member B2
APOC1	Apolipoprotein C-I
ARHGAP8	Rho GTPase-activating protein 8
BPIFB2	BPI fold-containing family B member 2
C1R	Complement C1r subcomponent
C1S	Complement C1s subcomponent
CCDC152	Coiled-coil domain-containing protein 152
CD81	CD81 antigen
CDK2AP1	Cyclin-dependent kinase 2-associated protein 1
CDO1	Cysteine dioxygenase type 1
CEACAM5,CEA	Carcinoembryonic antigen-related cell adhesion molecule 5
CISD3	CDGSH iron-sulfur domain-containing protein 3, mitochondrial
CRYM	Ketimine reductase mu-crystallin
CWC25	Pre-mRNA-splicing factor CWC25 homolog
CXCL14	C-X-C motif chemokine 14
CXCL17	C-X-C motif chemokine 17
CYB561A3	Cytochrome b ascorbate-dependent protein 3
CYP4Z1	Cytochrome P450 4Z1
DCD	Dermcidin
EIF4G1	Eukaryotic translation initiation factor 4 gamma 1
FAM3B	Protein FAM3B
FCER1G	High affinity immunoglobulin epsilon receptor subunit gamma
GPNMB	Transmembrane glycoprotein NMB
GRINA	Protein lifeguard 1
HEXA	Beta-hexosaminidase subunit alpha
HLA-DMA	HLA class II histocompatibility antigen, DM alpha chain
HLA-DPB1	HLA class II histocompatibility antigen, DP beta 1 chain
HLA-DQB1	HLA class II histocompatibility antigen, DQ beta 1 chain
HLA-DRB1	HLA class II histocompatibility antigen, DRB1-15 beta chain
IFITM3	Interferon-induced transmembrane protein 3
IGJ	Immunoglobulin J chain
IL32	Interleukin-32
ILF3	Interleukin enhancer-binding factor 3
KRT81	Keratin, type II cuticular Hb1
LDHB	L-lactate dehydrogenase B chain
LRRC1	Leucine-rich repeat-containing protein 1
LUZP6	Leucine zipper protein 6
MLLT6	Protein AF-17
MSN	Moesin
MUC1	Mucin-1
NCOA7	Nuclear receptor coactivator 7
NF1	Neurofibromin
NME4	Nucleoside diphosphate kinase, mitochondrial
P4HA2	Prolyl 4-hydroxylase subunit alpha-2
PABPC4	Polyadenylate-binding protein 4
PIP	3'(2'),5'-bisphosphate nucleotidase 1
PIP4K2B	Phosphatidylinositol 5-phosphate 4-kinase type-2 beta
PLEKHA5	Pleckstrin homology domain-containing family A member 5
PNMT	Phenylethanolamine N-methyltransferase
PPP1R14C	Protein phosphatase 1 regulatory subunit 14C
PXMP4	Peroxisomal membrane protein 4
RBM6	RNA-binding protein 6
REEP3	Receptor expression-enhancing protein 3
RGS1	Regulator of G-protein signaling 1
S100A4	Protein S100-A4
S100A7	Protein S100-A7
SCGB1D2	Secretoglobin family 1D member 2
SERHL2	Serine hydrolase-like protein 2
SERHL2	Serine hydrolase-like protein
SLC9A3R1	Na(+)/H(+) exchange regulatory cofactor NHE-RF1
SNCG	Gamma-synuclein
SOD2	Superoxide dismutase [Mn], mitochondrial
SPP1	Sphingosine-1-phosphate phosphatase 1
SPP1	Osteopontin
SRGN	Serglycin
SULT1E1	Estrogen sulfotransferase
TMEM176B	Transmembrane protein 176B
TMPRSS4	Transmembrane protease serine 4
TRIM16	Tripartite motif-containing protein 16
TSPAN13	Tetraspanin-13
VSNL1	Visinin-like protein 1
WBP5	Transcription elongation factor A protein-like 9
WFDC2	WAP four-disulfide core domain protein 2
ZFAND5	AN1-type zinc finger protein 5

## Sheet: Characterization
Biological Processes
Proliferation	Apoptosis	Transcription	Motility	Cell death	Immune response
STAT1	CRIP1	PCGF2	RND3	GSDMB	IGHV4-39
	IFI27	RNF10	ANXA3		IGKV1-5
		FOXA1	LIMCH1		IGKV3-15
		BHLHE40	ITGB6		IGHG2
		PER2			RNF135
		STAT1			IGHA1
		CRIP1			IGKV4-1
		NFKBIZ			IGLV3-1
		SSU72			IGKV1-39
					IGLV1-47
					IGKV3-11
					IGHV1-18
					IGLV2-14
					IGHG3
					IGKV1-33
					IGKV2-28
					CCR7
					IGLV4-69
					IGLC1
					IGKV2-29
					IGLC3
					HLA-A
					IGHG1
					GATA3
					TRBC2
					IGHV3-30
					IGKV3-20
					IGLV3-21
					GBP1
					PIP
					IGKV1-9
